# Supplementary material for: SARS-CoV-2 nucleocapsid protein forms condensates with viral genomic RNA
Source: PLoS Biol. 2021 Oct 11;19(10):e3001425. doi: 10.1371/journal.pbio.3001425 (PMC8553124; doi:10.1371/journal.pbio.3001425)
Supplement: S1 Data — Figs 1C–1H, 2C, 2D, 4D, 4F, 5B, 5C, and 6C–6E and S3B, S3C, S4D, S6B, S9B, S9D, S10B, S10D, S11B, S12A, S12B, S13B–S3D, S14B–S14D, and S15A Figs. Figs are presented in separate Excel sheets that are combined into a single Excel file. The numerical data include all replicates. (XLSX) [file pbio.3001425.s020.xlsx]

## Sheet: Fig 1
Fig 1C																					Fig 1D															Fig 1E										Fig 1F
	Droplet Volume (µm2 per µm3)																					Droplet Volume (µm2 per µm3)															Droplet Volume (µm2 per µm3)										Fusion time (s)
	No RNA										50 ng/µL polyC											No RNA							50 ng/µL polyC								18 µM N										95.2
[N] (µM):	24	18	12	9	6	4.5	2.3	1.1		[N] (µM):	24	18	12	9	6	4.5	2.3	1.1			[NaCl] (mM):	50	100	150	200	250		[NaCl] (mM):	50	100	150	200	250			[PolyC] (ng/µL):	5000	1000	500	200	50	5	0.5				129.2
Images 1-20	0	0	0	0	0	0	0	0		Images 1-20	0.108781	0.106682	0.084413	0.0371996	0.0308521	0.00143177	0	0			Images 1-10	0.306273	0.0658768	0.000874314	0	0		Images 1-10	0.231666	0.228775	0.13324	0.0191349	0			Images 1-20	0	0	0.0581227	0.101133	0.0325221	0	0.000260925				65.6
	0	0	0	0	0	0	0	0			0.104056	0.0945249	0.0957656	0	0.0320556	0.00149389	0	0				0.248004	0.049363	0	0	0			0.239661	0.23701	0.117812	0.0223634	0				0	0	0.0537731	0.0773483	0.0319578	0.0018603	0.000210598				113.2
	0	0	0	0	0	0	0	0			0.103549	0.107651	0.0976092	0.0155998	0.028339	0.0025252	0	0				0.297879	0.056788	0.000518671	0	0			0.27716	0.261444	0.117582	0.0163741	0				0	0	0.0506134	0.119923	0.0302595	0.00146623	0.000207842				74
	0	0	0	0	0	0	0	0			0.102168	0.0961129	0.084802	0.0248222	0.0327447	0.00194863	0	0				0.274516	0.0630509	0.00067407	0	0			0.3155	0.252955	0.141854	0.0177332	0				0	0	0.0334374	0.0952023	0.0305453	0	0.000304431				97.4
	0	0	0	0	0	0	0	0			0.0986696	0.102986	0.0972137	0.0274818	0.0303858	0.000800346	0	0				0.274105	0.0669786	0.000931159	0	0			0.244681	0.126273	0.124493	0.0192363	0				0	0	0.0565582	0.0994308	0.030766	0	0.000227795				84.2
	0	0	0	0	0	0	0	0			0.111811	0.102874	0.088652	0.0218835	0.0244581	0.00116865	0	0				0.319734	0.0588311	0	0	0			0	0.300193	0.13519	0.0178807	0				0	0	0.0446225	0.0917996	0.0241982	0.000567909	0.000208546				163.8
	0	0	0	0	0	0	0	0			0.0995057	0.0957862	0.0866296	0.0279989	0.0329857	0.00222856	0	0				0.276317	0.07422	0	0	0			0.220248	0.290749	0.130698	0.0178263	0				0	0	0.0535848	0.0861536	0.0280138	0.00114288	0.000317465				60.4
	0	0	0	0	0	0	0	0			0.106609	0.108723	0.079639	0.0284821	0.0243481	0.00260007	0	0				0.284751	0.0655016	0.000918227	0	0			0.232909	0.291107	0.125129	0.0223574	0				0	0	0.0603945	0.0868699	0.025497	0.00109941	0.000204853				100.6
	0	0	0	0	0	0	0	0			0.102109	0.106439	0.0988055	0.0355929	0.0283977	0.00324547	0	0				0.284022	0.060379	0.000276624	0	0			0.241982	0.247631	0.122047	0.0206194	0				0	0	0.0479618	0.0921881	0.0303628	0	0.000202933				59
	0	0	0	0	0	0	0	0			0.0958881	0.113483	0.0891928	0.0359582	0.0352559	0.00290412	0	0				0.272404	0.0693653	0.00132715	0	0			0.253917	0.256858	0.137222	0.0194575	0				0	0	0.0261332	0.107367	0.0311124	0.00127983	0.000232029				95.8
	0	0	0	0	0	0	0	0			0.147308	0.0916904	0.0572181	0.0393448	5.06484e-05	0.00309332	0	0			Mean	0.2838	0.0630354	0.000552021	0	0		Mean	0.225772	0.2493	0.128527	0.0192983	0				0	0.0649039	0.108173	0.269268	0.147819	0	0				60.8
	0	0	0	0	0	0	0	0			0.15284	0.0856207	0.0504979	0.0348913	0.000419668	0.00264708	0	0			Std dev	0.0190862	0.00667506	0.000445935	0	0		Std dev	0.0796156	0.0468878	0.00793055	0.00189025	0				0	0.0785514	0.143442	0.288154	0.178328	0	0				88.2
	0	0	0	0	0	0	0	0			0.137868	0.0934288	0.0583489	0.0355378	0	0.00261566	0	0																			0	0.0798341	0.100843	0.205196	0.148648	0	0				58.4
	0	0	0	0	0	0	0	0			0.147208	0.0895643	0.0617684	0.0457429	0	0.00275608	0	0																			0	0.0494658	0.117481	0.177102	0.170948	0	0			Mean	89.72
	0	0	0	0	0	0	0	0			0.182429	0.0929027	0.0642532	0.0395239	0	0.00438142	0	0																			0	0.0546522	0.12069	0.18763	0.171196	0	0			Std dev	28.6642
	0	0	0	0	0	0	0	0			0.167869	0.0909879	0.0590746	0.0400896	0	0.00275608	0	0																			0	0.0478172	0.0870956	0.20683	0.156056	0	0
	0	0	0	0	0	0	0	0			0.196305	0.0991073	0.067529	0.0374273	0	0.00292847	0	0																			0	0.0433238	0.0812322	0.212983	0.185343	0	0
	0	0	0	0	0	0	0	0			0.161609	0.0930612	0.0707838	0.0380732	0	0.00177686	0	0																			0	0.0551744	0.110349	0.198468	0.143782	0	0
	0	0	0	0	0	0	0	0			0.177487	0.0811966	0.0668663	0.0401151	0	0.00179262	0	0																			0	0.0293408	0.0467279	0.207253	0.149692	0	0
	0	0	0	0	0	0	0	0			0.153876	0.0909812	0.0721156	0.0498851	0	0.00288598	0	0																			0	0.0188492	0.0345569	0.241668	0.189473	0	0
Mean	0	0	0	0	0	0	0	0		Mean	0.132897	0.0971901	0.0765589	0.0345079	0.0150146	0.00239901	0	0																		Mean	0	0.0260956	0.0717896	0.157598	0.096826	0.000370828	0.000118871
Std dev	0	0	0	0	0	0	0	0		Std dev	0.0322051	0.00827033	0.015115	0.00809663	0.0151623	0.000810306	0	0																		Std dev	0	0.0291498	0.0332564	0.0668282	0.0682804	0.000605626	0.00012224

































































































[truncated: 6 more columns]

## Sheet: Fig 2
Fig 2C																						Fig 2D
	polyC	polyA	polyU	polyG	polyAU	0-5 kb		polyC		polyA		polyU		polyG		polyAU		0-5 kb				Time (s)	Normalized intensity
Mean	1.2937	1.36738	1.18482	1.85279	2.10195	1.60069		Aspect Ratio	1-CDF	Aspect Ratio	1-CDF	Aspect Ratio	1-CDF	Aspect Ratio	1-CDF	Aspect Ratio	1-CDF	Aspect Ratio	1-CDF				0-5 kb	N
Std Dev	0.616786	0.334848	0.417555	0.653213	0.902082	0.548916		1.001	100	1	100	1	100	1.005	100	1.088	100	1.021	100			0.98654	1.02554	1.00495
Aspect Ratio	2.046	3.701	1.123	1.198	1.451	1.464		1.001	99.5633	1	99.7908	1	99.8071	1.005	99.537	1.088	99.3789	1.021	99.7951			0.98582	0.96254	0.9933
(Individual Droplets)	1.105	3.203	1.715	1.652	3.653	1.615		1.003	98.69	1.005	99.5816	1.001	99.5178	1.067	99.0741	1.129	98.7578	1.027	99.5902			1.02764	1.01192	1.00175
	1.044	2.972	2.581	2.153	1.736	2.938		1.004	98.2533	1.006	99.3724	1.002	99.325	1.076	98.6111	1.14	98.1366	1.033	99.3852			0.16717	0.21431	1.00976
	2.831	2.953	1.041	2.744	2.383	2.197		1.005	97.8166	1.023	99.1632	1.003	99.2285	1.077	98.1481	1.15	97.5155	1.034	99.1803			0.17524	0.28931	1.04653
	1.103	2.762	1.035	2.03	1.401	1.034		1.007	96.9432	1.027	98.7448	1.004	99.1321	1.079	97.6852	1.166	96.8944	1.036	98.9754			0.18167	0.22942	0.99427
	1.032	2.748	1.186	1.268	2.193	2.111		1.008	96.5066	1.029	98.5356	1.005	98.8428	1.142	96.7593	1.181	96.2733	1.042	98.7705			0.17764	0.26533	1.02343
	1.147	2.709	1.056	1.076	1.479	2.309		1.009	96.0699	1.031	98.3264	1.007	98.3607	1.152	95.8333	1.183	95.0311	1.051	98.5656			0.17605	0.28336	0.99366
	1.04	2.682	1.351	2.548	1.298	1.344		1.01	94.7598	1.032	98.1172	1.008	98.1678	1.154	95.3704	1.193	94.4099	1.052	98.1557			0.18298	0.22621	1.02623
	1.49	2.628	1.062	1.705	2.52	1.461		1.011	94.3231	1.036	97.9079	1.009	97.8785	1.158	94.9074	1.203	93.7888	1.057	97.9508			0.1814	0.25864	1.03269
	1.034	2.347	1.104	1.218	2.543	1.501		1.012	93.8865	1.041	97.6987	1.01	97.7821	1.168	94.4444	1.24	93.1677	1.06	97.7459			0.2038	0.2932	1.0175
	1.213	2.334	1.074	1.465	3.067	2.535		1.013	93.0131	1.042	97.4895	1.011	97.6856	1.171	93.5185	1.241	92.5466	1.064	97.3361			0.18643	0.28463	0.99373
	1.026	2.33	1.047	1.211	2.009	1.512		1.014	92.5764	1.047	97.2803	1.012	97.107	1.172	93.0556	1.253	91.9255	1.07	97.1311			0.16905	0.29851	1.04141
	1.081	2.265	1.049	2.25	2.076	2.398		1.015	91.7031	1.048	97.0711	1.013	96.8177	1.177	92.5926	1.258	91.3043	1.073	96.9262			0.18447	0.26464	1.00267
	2.778	2.254	1.178	1.484	1.295	1.58		1.016	91.2664	1.049	96.6527	1.014	96.0463	1.18	91.6667	1.261	90.6832	1.076	96.5164			0.18562	0.27675	0.99781
	1.095	2.121	1.08	1.582	1.747	1.293		1.017	90.393	1.05	96.2343	1.015	95.4677	1.188	91.2037	1.269	90.0621	1.078	96.3115			0.16306	0.24755	1.04358
	1.011	2.082	1.957	2.595	1.538	1.613		1.019	88.6463	1.051	96.0251	1.016	95.1784	1.198	90.7407	1.275	89.441	1.079	96.1066			0.18788	0.28634	1.02394
	1.001	2.076	1.092	1.816	3.633	1.26		1.02	87.7729	1.052	95.6067	1.017	94.7927	1.211	90.2778	1.276	88.8199	1.08	95.9016			0.20637	0.30424	0.96204
	1.023	2.011	1.114	3.039	2.418	2.457		1.022	86.4629	1.057	95.3975	1.018	94.0212	1.213	89.8148	1.295	88.1988	1.083	95.6967			0.17871	0.28978	1.00387
	1.047	1.996	1.061	2.252	1.488	1.254		1.023	83.8428	1.06	94.5607	1.019	93.4426	1.215	89.3519	1.298	87.5776	1.087	95.4918			0.16885	0.26965	1.04664
	1.049	1.979	1.092	1.305	1.352	1.327		1.024	82.0961	1.064	93.9331	1.02	92.189	1.218	88.8889	1.317	86.9565	1.088	95.2869			0.16023	0.22289	1.01623
	1.453	1.966	1.04	1.428	2.832	1.439		1.025	81.2227	1.065	93.3054	1.021	91.7068	1.224	88.4259	1.32	86.3354	1.091	95.082			0.15973	0.25047	1.05333
	1.025	1.963	1.015	2.158	1.966	1.3		1.026	79.0393	1.067	92.6778	1.022	90.9354	1.228	87.963	1.325	85.7143	1.095	94.877			0.17443	0.24457	0.98214
	1.157	1.934	1.049	2.76	1.396	2.42		1.028	78.6026	1.069	92.4686	1.023	89.8746	1.23	87.5	1.33	85.0932	1.096	94.6721			0.17795	0.25728	1.01591
	1.012	1.919	1.053	1.756	1.525	1.076		1.029	78.1659	1.07	92.0502	1.024	89.5853	1.231	87.037	1.336	84.472	1.097	94.4672			0.1874	0.26007	1.02141
	1.278	1.915	1.164	1.54	2.342	1.911		1.031	77.7293	1.071	91.6318	1.025	88.5246	1.24	86.5741	1.338	83.8509	1.098	94.2623			0.17452	0.25595	1.06284
	4.41	1.912	1.062	2.212	1.685	1.466		1.032	76.4192	1.072	91.4226	1.026	87.946	1.241	86.1111	1.352	83.2298	1.103	94.0574			0.17871	0.2483	1.01104
	1.035	1.908	1.043	1.791	3.791	1.415		1.033	74.6725	1.075	91.2134	1.027	86.9817	1.247	85.6481	1.361	82.6087	1.107	93.2377			0.16546	0.26624	0.98975
	1.041	1.889	1.103	4.258	2.584	1.393		1.034	73.3624	1.076	90.5858	1.028	86.2102	1.248	84.7222	1.369	81.9876	1.108	92.8279			0.17221	0.25467	0.98652
	1.008	1.887	1.104	1.171	4.184	1.639		1.035	72.4891	1.077	90.3766	1.029	85.2459	1.252	83.7963	1.376	81.3665	1.109	92.623			0.15748	0.2632	0.97199
	1.124	1.883	1.002	1.932	1.501	1.283		1.036	71.6157	1.078	90.1674	1.03	84.8602	1.266	83.3333	1.386	80.7453	1.11	92.2131			0.16002	0.27937	1.00404
	1.051	1.864	1.16	1.529	1.838	1.43		1.037	71.179	1.08	89.749	1.031	83.7994	1.268	82.8704	1.396	80.1242	1.111	92.0082			0.15718	0.24924	1.00107
	1.013	1.857	1.092	2.528	1.799	2.126		1.038	70.3057	1.081	89.3305	1.032	83.1244	1.282	81.9444	1.398	79.5031	1.113	91.8033			0.16226	0.27353	1.0631
	1.049	1.852	1.176	1.408	1.361	1.86		1.039	68.9956	1.082	89.1213	1.033	82.2565	1.283	81.4815	1.401	78.882	1.114	91.5984			0.17301	0.27004	1.02747
	1.127	1.84	1.046	1.266	1.553	1.249		1.04	67.6856	1.083	88.7029	1.034	81.2922	1.284	81.0185	1.417	77.6398	1.116	90.9836			0.17606	0.27403	0.97567
	1.023	1.837	1.001	1.172	1.791	1.804		1.041	65.9389	1.084	88.4937	1.035	80.0386	1.297	80.5556	1.437	77.0186	1.117	90.7787			0.16842	0.24522	0.9551
	1.038	1.835	2.413	2.014	2.569	1.32		1.042	65.0655	1.086	88.2845	1.036	79.3635	1.3	80.0926	1.451	76.3975	1.121	90.5738			0.15849	0.27188	1.04842
	1.034	1.831	1.044	2.005	1.269	1.839		1.043	64.1921	1.089	87.8661	1.037	78.3992	1.305	79.6296	1.455	75.7764	1.122	90.1639			0.17062	0.27395	1.03148
	1.048	1.824	1.074	1.732	2.657	2.988		1.044	63.3188	1.091	87.6569	1.038	77.6278	1.306	79.1667	1.458	75.1553	1.126	89.5492			0.14964	0.27881	0.984
	1.232	1.803	1.104	1.252	3.521	1.195		1.045	62.8821	1.092	87.4477	1.039	76.7599	1.307	78.7037	1.478	74.5342	1.129	88.9344			0.16882	0.27521	0.96941
	1.086	1.798	1.163	1.691	1.764	3.257		1.046	62.0087	1.093	87.2385	1.04	75.7956	1.311	78.2407	1.479	73.913	1.13	88.7295			0.14953	0.23815	0.98081
	1.038	1.796	1.085	1.171	1.548	1.509		1.047	61.1354	1.094	86.8201	1.041	74.1562	1.316	77.7778	1.482	73.2919	1.131	88.5246			0.14735	0.24674	1.00473
	1.054	1.779	1.089	1.367	2.093	1.203		1.048	60.262	1.095	86.6109	1.042	73.4812	1.32	77.3148	1.488	72.6708	1.134	88.1148			0.16649	0.25974	0.95832
	1.111	1.774	1.057	1.311	6.958	1.173		1.049	59.3886	1.098	85.9833	1.043	72.2276	1.325	76.8519	1.499	72.0497	1.136	87.9098			0.15536	0.25363	0.96308
	1.055	1.768	1.109	1.801	1.942	2.229		1.051	58.952	1.101	85.7741	1.044	71.3597	1.328	76.3889	1.501	71.4286	1.138	87.7049			0.17294	0.23689	0.9904
	1.04	1.766	1.057	2.972	3.881	1.13		1.052	57.6419	1.102	85.3556	1.045	70.7811	1.331	75.9259	1.507	70.8075	1.14	87.2951			0.1577	0.27465	0.9703
	1.099	1.765	1.061	1.168	1.911	3.496		1.053	56.3319	1.104	84.728	1.046	69.9132	1.339	75.463	1.513	70.1863	1.145	86.8852			0.15041	0.25937	1.01447
	1.137	1.764	1.049	1.57	1.398	2.08		1.054	55.0218	1.105	84.5188	1.047	68.6596	1.347	75	1.515	69.5652	1.146	86.6803			0.16844	0.22878	0.94667
	1.216	1.759	1.07	3.97	1.639	1.488		1.055	54.5852	1.106	84.3096	1.048	68.1774	1.359	73.6111	1.525	68.9441	1.147	86.4754			0.15729	0.26783	0.99586
	1.153	1.738	1.64	1.18	1.386	1.206		1.056	54.1485	1.107	84.1004	1.049	67.3095	1.363	73.1481	1.53	68.323	1.148	86.0656			0.16188	0.26989	0.97406
	1.022	1.728	1.834	1.154	3.575	1.438		1.057	53.7118	1.108	83.8912	1.05	66.3452	1.367	72.6852	1.533	67.7019	1.151	85.8607
	1.028	1.726	1.201	2.886	1.325	1.682		1.059	53.2751	1.113	83.4728	1.051	66.0559	1.383	72.2222	1.538	67.0807	1.153	85.6557
	1.169	1.725	1.028	2.982	1.258	1.18		1.061	52.8384	1.115	83.2636	1.052	65.2845	1.408	71.7593	1.548	66.4596	1.154	85.4508
	1.116	1.72	1.032	1.188	2.62	2.071		1.063	52.4017	1.119	83.0544	1.053	64.1273	1.412	71.2963	1.553	65.8385	1.155	85.2459
	1.157	1.718	1.115	1.999	1.719	1.107		1.064	51.9651	1.12	82.636	1.054	62.7772	1.418	70.8333	1.554	65.2174	1.156	84.6311
	2.496	1.715	1.075	2.217	1.129	1.645		1.065	51.5284	1.121	82.4268	1.055	62.0058	1.42	70.3704	1.59	64.5963	1.157	84.4262
	4.541	1.714	1.085	1.359	2.794	1.033		1.069	49.7817	1.124	81.7992	1.056	60.8486	1.426	69.9074	1.603	63.9752	1.16	84.2213
	1.064	1.714	1.053	2.625	2.581	1.151		1.07	48.9083	1.125	81.59	1.057	60.0771	1.428	69.4444	1.604	63.354	1.162	84.0164
	1.265	1.713	1.067	1.32	1.604	1.577		1.072	48.4716	1.126	81.3808	1.058	59.2093	1.433	68.9815	1.612	62.7329	1.165	83.8115
	1.076	1.711	1.116	1.284	1.417	1.297		1.073	48.0349	1.127	80.9623	1.059	58.4378	1.442	68.5185	1.613	62.1118	1.171	83.6066
	1.046	1.709	1.045	2.276	2.246	1.663		1.074	47.5983	1.128	80.5439	1.06	57.5699	1.447	68.0556	1.614	61.4907	1.173	82.9918
	1.1	1.708	2.059	1.215	1.455	1.232		1.076	47.1616	1.129	80.1255	1.061	56.2199	1.455	67.5926	1.639	60.8696	1.176	82.7869
	1.052	1.706	1.035	1.728	3.272	1.145		1.078	46.7249	1.135	79.9163	1.062	55.352	1.456	66.6667	1.681	60.2484	1.177	82.582
	1.056	1.705	1.067	4.388	4.158	1.129		1.08	46.2882	1.136	79.4979	1.063	54.5805	1.457	66.2037	1.685	59.6273	1.18	82.377
	1.034	1.704	1.08	1.442	2.548	1.122		1.081	45.8515	1.137	78.6611	1.064	53.7126	1.458	65.7407	1.693	59.0062	1.181	82.1721
	1.089	1.688	1.107	2.349	1.769	1.176		1.082	45.4148	1.138	78.2427	1.065	53.0376	1.465	65.2778	1.695	58.3851	1.182	81.9672
	1.199	1.685	2.389	1.252	1.87	1.073		1.083	44.5415	1.14	78.0335	1.066	51.9769	1.473	64.8148	1.719	57.764	1.184	81.7623
	1.082	1.681	1.045	2.673	1.809	1.371		1.084	44.1048	1.141	77.6151	1.067	51.109	1.481	64.3519	1.72	57.1429	1.189	81.5574
	1.063	1.67	1.059	1.656	1.14	1.553		1.086	43.6681	1.142	77.1967	1.068	50.6268	1.484	63.8889	1.736	56.5217	1.195	81.3525
	1.039	1.662	1.116	3.206	2.879	1.263		1.087	43.2314	1.143	76.9874	1.069	50.3375	1.487	63.4259	1.747	55.2795	1.196	81.1475
	1.112	1.661	1.057	1.283	1.681	1.395		1.089	42.7948	1.145	76.7782	1.07	49.1803	1.494	62.963	1.764	54.6584	1.199	80.9426
	1.033	1.648	1.382	1.571	3.035	1.484		1.09	41.9214	1.147	76.3598	1.071	48.0231	1.503	62.5	1.769	54.0373	1.2	80.7377
	1.09	1.632	1.058	1.248	1.695	1.67		1.093	41.4847	1.148	76.1506	1.072	47.4446	1.504	61.5741	1.773	53.4161	1.201	80.5328
	1.169	1.619	1.083	1.297	1.336	2.019		1.094	41.048	1.149	75.523	1.073	46.9624	1.507	60.6481	1.791	52.795	1.202	80.3279
	1.005	1.612	1.138	1.359	1.966	1.91		1.095	40.6114	1.15	75.1046	1.074	45.7088	1.522	60.1852	1.799	52.1739	1.203	79.918
	1.08	1.611	1.049	3.377	1.943	1.552		1.096	40.1747	1.151	74.6862	1.075	45.4195	1.529	59.2593	1.803	51.5528	1.205	79.7131
	1.016	1.605	1.1	2.556	2.295	3.03		1.098	39.738	1.156	74.2678	1.076	44.648	1.54	58.7963	1.804	50.9317	1.206	79.5082
	1.177	1.603	1.081	1.426	1.614	2.176		1.099	39.3013	1.159	73.431	1.077	44.0694	1.549	58.3333	1.809	50.3106	1.207	79.3033
	1.003	1.603	1.014	1.604	1.482	1.108		1.1	38.8646	1.162	73.0126	1.078	43.5873	1.553	57.8704	1.823	49.6894	1.208	79.0984
	1.053	1.602	1.163	2.203	2.974	1.248		1.103	38.4279	1.164	72.5941	1.079	43.1051	1.557	57.4074	1.838	49.0683	1.209	78.6885
	1.147	1.601	1.031	1.24	1.181	1.413		1.105	37.9913	1.166	72.1757	1.08	42.4301	1.562	56.9444	1.861	48.4472	1.211	78.4836
	1.017	1.601	1.053	1.005	2.645	1.156		1.106	37.1179	1.167	71.9665	1.081	41.7551	1.567	56.4815	1.87	47.8261	1.212	78.2787
	1.032	1.597	1.034	1.363	2.181	1.407		1.108	36.6812	1.168	71.7573	1.082	41.1765	1.57	56.0185	1.874	47.205	1.214	78.0738
	1.663	1.596	1.092	1.418	2.996	1.422		1.11	36.2445	1.171	71.5481	1.083	40.5014	1.571	55.5556	1.895	46.5839	1.215	77.8689
	1.139	1.591	1.155	2.156	1.803	1.616		1.111	35.8079	1.172	71.3389	1.084	40.2122	1.582	54.1667	1.898	45.9627	1.217	77.6639
	2.244	1.59	1.092	1.456	1.166	1.505		1.112	35.3712	1.173	71.1297	1.085	39.4407	1.589	53.7037	1.911	45.3416	1.222	77.459
	1.041	1.582	1.341	1.529	1.241	1.247		1.114	34.9345	1.174	70.9205	1.086	38.9585	1.597	53.2407	1.942	44.7205	1.223	77.2541
	1.452	1.581	1.082	3.063	2.442	1.109		1.116	34.0611	1.175	70.2929	1.087	37.8978	1.604	52.7778	1.943	44.0994	1.224	76.8443
	1.16	1.579	1.045	1.158	1.183	1.668		1.119	33.6245	1.176	69.8745	1.088	37.3192	1.611	52.3148	1.966	42.8571	1.228	76.4344
	1.054	1.572	1.015	1.96	1.088	1.145		1.122	33.1878	1.177	69.6653	1.089	37.0299	1.618	51.8519	1.987	42.236	1.23	76.0246
	1.041	1.566	1.04	1.213	1.417	1.235		1.123	32.7511	1.178	69.2469	1.09	36.2584	1.624	51.3889	2.004	41.6149	1.231	75.8197
	1.119	1.566	1.071	1.795	1.554	1.626		1.124	32.3144	1.18	69.0377	1.091	35.8727	1.626	50.9259	2.009	40.9938	1.232	75.4098
	1.009	1.566	1.089	1.835	1.747	1.32		1.127	31.8777	1.181	68.41	1.092	34.6191	1.631	50.463	2.021	40.3727	1.233	75.2049
	1.054	1.561	1.019	2.599	2.359	1.203		1.132	31.441	1.183	68.2008	1.093	34.0405	1.652	50	2.057	39.7516	1.234	75
	2.151	1.558	1.132	1.504	1.507	1.288		1.137	31.0044	1.184	67.7824	1.094	33.3655	1.656	49.537	2.076	39.1304	1.235	74.5902
	1.098	1.556	1.977	2.062	1.603	1.537		1.139	30.5677	1.185	67.5732	1.095	32.7869	1.659	49.0741	2.093	38.5093	1.236	74.3852
	1.941	1.553	1.108	1.838	1.895	1.368		1.143	30.131	1.186	67.1548	1.096	32.4976	1.676	48.6111	2.124	37.8882	1.238	74.1803
	1.01	1.549	2.954	1.455	2.124	2.09		1.147	29.2576	1.187	66.9456	1.097	32.3047	1.691	48.1481	2.141	37.2671	1.239	73.9754
	1.033	1.545	1.173	1.503	2.668	1.428		1.148	28.821	1.188	66.7364	1.098	31.919	1.697	47.6852	2.148	36.646	1.24	73.7705
	1.106	1.541	1.412	1.231	1.874	1.831		1.153	28.3843	1.189	66.318	1.099	31.3404	1.701	47.2222	2.181	36.0248	1.244	73.3607
	1.17	1.539	3.646	2.842	1.203	1.33		1.155	27.9476	1.193	66.1088	1.1	30.8582	1.705	46.7593	2.193	35.4037	1.246	73.1557
	1.073	1.537	1.051	1.557	2.553	1.44		1.157	27.0742	1.194	65.8996	1.101	30.3761	1.725	46.2963	2.244	34.7826	1.247	72.9508
	1.01	1.535	1.067	1.562	1.987	1.173		1.158	26.6376	1.195	65.6904	1.102	29.8939	1.728	45.8333	2.246	34.1615	1.248	72.541
	1.035	1.529	1.066	3.499	2.148	1.401		1.16	26.2009	1.197	65.4812	1.103	29.6046	1.73	45.3704	2.258	33.5404	1.249	72.3361
	1.004	1.526	1.04	1.504	1.275	1.117		1.168	25.7642	1.198	65.272	1.104	28.8332	1.732	44.9074	2.262	32.9193	1.251	72.1311
	1.072	1.526	1.101	1.282	1.861	1.384		1.169	24.8908	1.199	64.6444	1.105	28.4474	1.734	44.4444	2.268	32.2981	1.254	71.9262
	1.026	1.522	1.038	2.254	2.141	3.325		1.17	24.4541	1.201	64.4351	1.106	27.9653	1.738	43.9815	2.28	31.677	1.26	71.5164
	1.096	1.518	1.195	1.42	1.612	2.813		1.173	24.0175	1.203	64.2259	1.107	27.676	1.756	43.5185	2.295	31.0559	1.261	71.3115
	1.106	1.513	1.043	1.549	1.499	2.521		1.177	23.5808	1.204	64.0167	1.108	27.4831	1.76	42.5926	2.342	30.4348	1.262	71.1066
	1.043	1.506	1.047	2.982	1.613	1.382		1.19	23.1441	1.205	63.8075	1.109	27.001	1.778	42.1296	2.359	29.8137	1.263	70.4918
	1.019	1.503	1.08	2.688	1.72	3.121		1.199	22.7074	1.208	63.5983	1.111	26.8081	1.782	41.6667	2.383	29.1925	1.264	70.2869
	1.11	1.501	1.084	1.152	2.634	1.126		1.204	22.2707	1.209	63.3891	1.112	26.7117	1.785	41.2037	2.394	28.5714	1.266	69.877
	1.216	1.5	1.089	1.953	2.398	1.742		1.213	21.8341	1.21	62.9707	1.113	26.3259	1.791	40.7407	2.398	27.9503	1.268	69.6721
	1.087	1.495	1.077	1.306	3.755	1.199		1.216	20.9607	1.211	62.7615	1.114	25.8438	1.795	40.2778	2.404	27.3292	1.27	69.4672
	2.55	1.494	1.041	1.458	2.847	1.239		1.225	20.524	1.212	62.3431	1.115	25.4581	1.796	39.8148	2.418	26.7081	1.276	69.2623
	1.053	1.493	1.052	1.3	1.458	1.209		1.232	20.0873	1.213	62.1339	1.116	24.9759	1.801	39.3519	2.442	26.087	1.277	69.0574
	1.747	1.491	1.048	2.819	5.303	1.277		1.233	19.6507	1.215	61.9247	1.117	24.6866	1.816	38.8889	2.461	25.4658	1.278	68.8525
	1.384	1.486	1.093	2.274	2.057	2.343		1.265	19.214	1.216	61.2971	1.118	24.3009	1.829	38.4259	2.52	24.8447	1.279	68.6475
	1.042	1.484	1.114	2.963	2.394	2.637		1.278	18.7773	1.219	61.0879	1.119	24.108	1.835	37.963	2.543	24.2236	1.281	68.4426
	1.02	1.483	1.193	1.247	2.461	1.346		1.292	18.3406	1.22	60.8787	1.12	24.0116	1.838	37.5	2.548	23.6025	1.283	68.2377
	1.02	1.481	1.031	1.457	1.376	1.293		1.304	17.9039	1.222	60.4603	1.121	23.8187	1.889	37.037	2.553	22.9814	1.284	68.0328
	1.094	1.471	1.046	1.701	1.823	1.959		1.309	17.4672	1.223	60.251	1.122	23.6258	1.903	36.5741	2.569	22.3602	1.286	67.623
	1.059	1.47	1.054	1.553	1.15	1.308		1.344	17.0306	1.225	60.0418	1.123	23.433	1.904	36.1111	2.581	21.7391	1.288	67.418
	1.069	1.461	1.038	1.938	1.24	1.392		1.349	16.5939	1.228	59.8326	1.124	23.1437	1.906	35.6481	2.584	21.118	1.289	67.2131
	1.039	1.46	1.042	3.631	3.306	1.347		1.371	16.1572	1.23	59.4142	1.125	22.9508	1.93	35.1852	2.62	20.4969	1.293	66.5984
	1.031	1.46	1.074	1.248	5.324	1.121		1.384	15.7205	1.231	59.205	1.126	22.6615	1.932	34.7222	2.634	19.8758	1.296	66.1885
	1.069	1.457	1.014	1.142	2.724	1.417		1.389	15.2838	1.233	58.5774	1.127	22.0829	1.938	34.2593	2.645	19.2547	1.297	65.7787
	1.132	1.456	1.041	3.203	2.268	1.657		1.452	14.8472	1.235	58.3682	1.128	21.8901	1.953	33.7963	2.657	18.6335	1.298	65.3689
	1.585	1.455	1.162	3.084	1.59	1.835		1.453	14.4105	1.236	57.7406	1.129	21.6008	1.959	33.3333	2.668	18.0124	1.299	65.1639
	1.093	1.453	1.041	1.582	4.189	1.341		1.489	13.9738	1.237	57.5314	1.13	21.215	1.96	32.8704	2.724	17.3913	1.3	64.5492
	1.81	1.451	1.065	1.224	1.253	1.697		1.49	13.5371	1.238	57.113	1.131	21.1186	1.999	32.4074	2.794	16.7702	1.302	64.3443
	2.233	1.45	1.013	2.261	2.262	1.304		1.57	13.1004	1.24	56.9038	1.132	20.9257	2.005	31.9444	2.832	16.1491	1.304	64.1393
	1.204	1.444	1.099	2.055	1.437	1.742		1.585	12.6638	1.241	56.6946	1.133	20.8293	2.014	31.4815	2.847	15.528	1.305	63.7295
	1.019	1.444	1.06	1.93	3.144	1.577		1.663	12.2271	1.243	56.4854	1.134	20.7329	2.019	31.0185	2.848	14.9068	1.308	63.3197
	2.225	1.441	1.097	1.359	1.53	1.606		1.747	11.7904	1.244	56.0669	1.135	20.4436	2.03	30.5556	2.879	14.2857	1.309	63.1148
	1.041	1.441	1.031	2.551	1.183	1.585		1.788	11.3537	1.245	55.2301	1.136	20.2507	2.044	30.0926	2.887	13.6646	1.311	62.9098
	1.022	1.434	1.068	1.316	1.513	1.341		1.81	10.917	1.246	54.6025	1.137	19.7686	2.055	29.6296	2.974	13.0435	1.315	62.7049
	1.349	1.432	1.056	1.067	1.898	1.309		1.893	10.4803	1.248	54.1841	1.138	19.4793	2.058	29.1667	2.996	12.4224	1.316	62.5
	5.376	1.431	1.026	1.738	1.33	2.269		1.941	10.0437	1.249	53.9749	1.139	19.19	2.059	28.7037	3.035	11.8012	1.32	61.8852
	1.057	1.43	1.064	2.068	4.023	1.398		2.046	9.60699	1.25	53.7657	1.14	19.0935	2.062	28.2407	3.067	11.1801	1.321	61.6803
	1.052	1.43	1.053	1.659	2.28	1.937		2.151	9.17031	1.255	53.5565	1.142	18.9971	2.068	27.7778	3.144	10.559	1.324	61.4754
	1.061	1.429	1.1	2.11	2.848	1.298		2.225	8.73362	1.257	52.9289	1.143	18.7078	2.078	27.3148	3.272	9.93789	1.327	61.2705
	1.024	1.429	1.116	1.611	2.258	1.057		2.233	8.29694	1.259	52.7197	1.144	18.6114	2.11	26.8519	3.289	9.31677	1.33	61.0656
	2.384	1.428	1.03	1.325	1.193	1.515		2.239	7.86026	1.26	52.0921	1.145	18.3221	2.134	26.3889	3.306	8.69565	1.331	60.8607
	1.07	1.426	1.025	1.782	1.369	1.594		2.244	7.42358	1.263	51.046	1.146	18.2257	2.153	25.9259	3.521	8.07453	1.334	60.6557
	1.158	1.42	1.07	1.456	1.773	1.682		2.277	6.9869	1.264	50.6276	1.148	18.1292	2.156	25.463	3.575	7.45342	1.336	60.4508
	1.225	1.413	1.018	1.079	1.338	1.391		2.351	6.55022	1.267	50	1.149	17.8399	2.158	25	3.633	6.8323	1.339	60.2459
	1.292	1.409	1.094	1.76	2.021	2.119		2.38	6.11354	1.268	49.3724	1.151	17.2613	2.159	24.537	3.653	6.21118	1.34	60.041
	1.083	1.406	2.122	1.282	1.317	2.341		2.384	5.67686	1.271	49.1632	1.152	17.1649	2.203	24.0741	3.755	5.59006	1.341	59.6311
	2.833	1.405	1.023	1.904	1.533	1.134		2.496	5.24017	1.272	48.7448	1.154	17.0685	2.212	23.6111	3.791	4.96894	1.344	59.2213
	1.083	1.404	1.102	2.019	1.693	1.543		2.55	4.80349	1.273	48.3264	1.155	16.972	2.217	23.1481	3.881	4.34783	1.346	58.8115
	1.047	1.402	1.025	2.393	2.244	1.542		2.649	4.36681	1.274	47.9079	1.156	16.7792	2.25	22.6852	4.023	3.72671	1.347	58.6066
	1.04	1.402	1.22	1.624	1.478	1.351		2.778	3.93013	1.276	47.4895	1.157	16.5863	2.252	22.2222	4.158	3.10559	1.348	58.4016
	1.108	1.399	1.052	1.906	2.887	1.224		2.831	3.49345	1.277	47.2803	1.159	16.1041	2.254	21.7593	4.184	2.48447	1.351	58.1967
	1.389	1.397	1.046	1.433	1.276	1.138		2.833	3.05677	1.279	47.0711	1.16	16.0077	2.261	21.2963	4.189	1.86335	1.352	57.7869
	1.052	1.397	1.031	1.76	1.32	1.201		3.071	2.62009	1.28	46.6527	1.162	15.9113	2.267	20.8333	5.303	1.24224	1.353	57.582
	1.148	1.393	1.012	1.522	2.404	1.651		3.174	2.18341	1.283	46.4435	1.163	15.7184	2.274	20.3704	5.324	0.621118	1.355	57.377
	1.023	1.391	1.056	2.558	1.261	1.27		3.325	1.74672	1.285	46.2343	1.164	15.3327	2.276	19.9074	6.958	0	1.358	57.1721
	1.19	1.391	1.107	1.18	1.515	2.659		3.839	1.31004	1.287	45.6067	1.165	15.2363	2.349	19.4444			1.366	56.9672
	1.023	1.39	1.029	1.494	1.804	1.129		4.41	0.873362	1.289	45.3975	1.166	15.0434	2.384	18.9815			1.367	56.7623
	1.122	1.388	1.066	1.241	2.004	1.765		4.541	0.436681	1.293	45.1883	1.167	14.947	2.393	18.5185			1.368	56.3525
	1.015	1.386	1.09	1.734	3.289	2.166		5.376	0	1.294	44.9791	1.168	14.8505	2.521	18.0556			1.369	55.9426
	1.09	1.384	1.037	1.697		1.126				1.295	44.5607	1.169	14.7541	2.528	17.5926			1.37	55.5328
	1.084	1.377	1.102	1.889		1.108				1.296	44.3515	1.171	14.5612	2.548	17.1296			1.371	55.3279
	1.003	1.376	1.14	1.785		1.446				1.297	43.9331	1.173	14.3684	2.551	16.6667			1.372	55.123
	1.045	1.375	1.087	3.197		2.337				1.3	43.5146	1.174	14.2719	2.556	16.2037			1.379	54.918
	1.019	1.373	2.238	1.507		1.331				1.305	43.3054	1.175	13.9826	2.558	15.7407			1.382	54.5082
	1.044	1.369	1.039	2.658		1.591				1.306	42.887	1.176	13.8862	2.595	15.2778			1.384	54.3033
	1.114	1.365	1.035	1.725		1.26				1.308	42.4686	1.178	13.7898	2.599	14.8148			1.385	53.8934
	1.053	1.365	1.064	2.078		1.261				1.309	42.2594	1.181	13.6933	2.625	14.3519			1.391	53.4836
	1.023	1.364	1.189	2.267		1.2				1.313	42.0502	1.182	13.5969	2.658	13.8889			1.392	53.2787
	1.033	1.363	1.218	2.044		1.475				1.315	41.841	1.183	13.5005	2.673	13.4259			1.393	53.0738
	1.078	1.362	1.012	2.134		1.131				1.317	41.6318	1.184	13.3076	2.683	12.963			1.395	52.6639
	1.371	1.361	1.008	1.507		2.151				1.319	41.4226	1.186	13.1148	2.684	12.5			1.398	52.459
	1.033	1.36	1.027	1.473		1.177				1.32	41.2134	1.187	12.9219	2.688	12.037			1.4	52.2541
	1.019	1.36	1.095	1.829		1.369				1.325	41.0042	1.189	12.8255	2.725	11.5741			1.401	51.8443
	1.304	1.36	1.067	1.383		1.666				1.326	40.5858	1.193	12.6326	2.729	11.1111			1.407	51.4344
	1.024	1.354	1.07	1.959		1.234				1.327	39.9582	1.194	12.5362	2.744	10.6481			1.409	51.2295
	1.017	1.352	1.021	1.152		1.765				1.328	39.749	1.195	12.4397	2.76	10.1852			1.41	51.0246
	1.309	1.348	1.103	1.903		1.825				1.329	39.5397	1.196	12.3433	2.819	9.72222			1.413	50.6148
	1.069	1.348	1.126	1.412		1.088				1.33	39.3305	1.197	12.2469	2.842	9.25926			1.415	50.4098
	2.277	1.342	1.075	2.683		1.824				1.332	39.1213	1.201	12.054	2.886	8.7963			1.416	50.2049
	1.893	1.342	1.064	1.73		2.539				1.336	38.9121	1.204	11.9576	2.963	8.33333			1.417	50
	3.839	1.341	1.041	1.077		1.324				1.337	38.7029	1.209	11.7647	2.972	7.87037			1.421	49.7951
	3.174	1.34	1.057	1.567		1.153				1.339	38.4937	1.211	11.6683	2.982	6.94444			1.422	49.5902
	1.023	1.339	1.047	1.778		2.607				1.34	38.2845	1.215	11.5718	3.039	6.48148			1.428	49.1803
	1.013	1.337	1.02	1.597		1.523				1.341	38.0753	1.218	11.2825	3.058	6.01852			1.43	48.9754
	1.024	1.336	1.012	1.307		1.279				1.342	37.6569	1.22	11.1861	3.063	5.55556			1.438	48.7705
	1.143	1.332	1.086	1.618		1.244				1.348	37.2385	1.222	11.0897	3.084	5.09259			1.439	48.5656
	1.036	1.33	1.016	3.252		1.37				1.352	37.0293	1.224	10.9932	3.197	4.62963			1.44	48.3607
	1.168	1.329	1.088	1.796		1.211				1.354	36.8201	1.231	10.8968	3.203	4.16667			1.443	48.1557
	1.025	1.328	1.503	1.347		1.111				1.36	36.1925	1.234	10.8004	3.206	3.7037			1.446	47.9508
	1.037	1.327	3.732	1.626		1.171				1.361	35.9833	1.237	10.704	3.252	3.24074			1.447	47.7459
	1.069	1.327	2.686	1.631		1.156				1.362	35.7741	1.247	10.5111	3.377	2.77778			1.45	47.541
	1.039	1.327	1.071	1.177		1.157				1.363	35.5649	1.251	10.3182	3.42	2.31481			1.451	47.3361
	1.048	1.326	2.432	1.339		1.316				1.364	35.3556	1.26	10.2218	3.499	1.85185			1.46	47.1311
	1.029	1.326	2.934	2.684		2.689				1.365	34.9372	1.263	9.9325	3.631	1.38889			1.461	46.9262
	1.046	1.325	1.196	2.159		1.136				1.369	34.728	1.264	9.83607	3.97	0.925926			1.464	46.5164
	1.123	1.32	1.05	1.447		1.858				1.373	34.5188	1.268	9.73963	4.258	0.462963			1.466	46.3115
	1.007	1.319	1.041	1.142		1.276				1.375	34.3096	1.27	9.6432	4.388	0			1.475	46.1066
	1.788	1.317	1.171	2.058		1.155				1.376	34.1004	1.281	9.54677					1.477	45.9016
	1.074	1.315	1.204	3.42		2.107				1.377	33.8912	1.286	9.45034					1.48	45.4918
	1.155	1.313	1.013	1.589		1.569				1.384	33.682	1.287	9.35391					1.481	45.2869
	1.026	1.309	1.065	1.331		1.107				1.386	33.4728	1.288	9.25747					1.484	44.877
	1.07	1.308	1.076	2.729		1.635				1.388	33.2636	1.312	9.16104					1.485	44.6721
	1.007	1.308	1.018	2.725		1.353				1.39	33.0544	1.333	9.06461					1.488	44.2623
	1.57	1.306	1.026	1.328		2.043				1.391	32.636	1.341	8.96818					1.49	43.8525
	1.116	1.306	1.022	1.487		1.715				1.393	32.4268	1.343	8.87175					1.494	43.6475
	2.351	1.305	1.022	1.23		1.488				1.397	32.0084	1.351	8.77531					1.497	43.4426
	1.042	1.3	1.087	1.228		1.223				1.399	31.7992	1.364	8.67888					1.501	43.0328
	1.036	1.3	1.106	2.521		1.299				1.402	31.3808	1.382	8.58245					1.504	42.623
	1.026	1.297	1.137	3.058		1.837				1.404	31.1715	1.383	8.48602					1.505	42.2131
	1.01	1.297	1.058	2.059		4.982				1.405	30.9623	1.39	8.38959					1.509	42.0082
	1.233	1.296	1.028	2.384		1.63				1.406	30.7531	1.412	8.29315					1.511	41.8033
	1.344	1.295	1.086	1.676		1.518				1.409	30.5439	1.419	8.19672					1.512	41.5984
	1.015	1.295	1.063	1.481		1.372				1.413	30.3347	1.454	8.10029					1.515	41.3934
	1.024	1.294	1.026	1.582		1.215				1.42	30.1255	1.455	8.00386					1.518	40.9836
	3.325	1.293	1.081			2.061				1.426	29.9163	1.503	7.90743					1.523	40.7787
	1.026	1.289	1.164			1.796				1.428	29.7071	1.523	7.81099					1.524	40.5738
	1.014	1.287	1.064			1.266				1.429	29.2887	1.527	7.71456					1.53	40.3689
	1.065	1.287	1.04			1.631				1.43	28.8703	1.55	7.61813					1.535	40.1639
	1.032	1.287	1.037			1.238				1.431	28.6611	1.551	7.5217					1.537	39.959
	1.022	1.285	1.032			1.918				1.432	28.4519	1.568	7.42527					1.542	39.7541
	1.043	1.283	1.193			1.281				1.434	28.2427	1.579	7.32883					1.543	39.5492
	2.38	1.28	1.038			2.041				1.441	27.8243	1.585	7.2324					1.546	39.3443
	1.173	1.28	2.317			1.49				1.444	27.4059	1.618	7.13597					1.55	38.9344
	1.489	1.279	1.021			1.293				1.45	27.1967	1.639	7.03954					1.552	38.7295
	2.239	1.277	1.094			1.083				1.451	26.9874	1.64	6.94311					1.553	38.5246
	3.071	1.276	1.049			1.756				1.453	26.7782	1.648	6.84667					1.565	38.3197
	2.649	1.276	1.031			1.202				1.455	26.569	1.662	6.75024					1.569	38.1148
		1.274	1.079			1.485				1.456	26.3598	1.666	6.65381					1.573	37.9098
		1.274	1.056			2.071				1.457	26.1506	1.693	6.55738					1.577	37.5
		1.273	1.037			1.205				1.46	25.7322	1.715	6.46095					1.58	37.2951
		1.273	1.032			2.595				1.461	25.523	1.76	6.36451					1.584	37.0902
		1.272	1.031			2.422				1.47	25.3138	1.764	6.26808					1.585	36.8852
		1.272	1.033			1.881				1.471	25.1046	1.789	6.17165					1.586	36.4754
		1.271	1.052			1.501				1.481	24.8954	1.83	6.07522					1.591	36.2705
		1.268	1.035			1.421				1.483	24.6862	1.834	5.97878					1.594	36.0656
		1.268	1.02			1.148				1.484	24.477	1.843	5.88235					1.606	35.8607
		1.268	1.154			1.355				1.486	24.2678	1.852	5.78592					1.613	35.6557
		1.267	1.07			1.53				1.491	24.0586	1.853	5.68949					1.615	35.4508
		1.267	1.062			1.41				1.493	23.8494	1.863	5.59306					1.616	35.041
		1.267	1.135			1.518				1.494	23.6402	1.931	5.49662					1.617	34.8361
		1.264	1.096			1.535				1.495	23.431	1.944	5.40019					1.626	34.4262
		1.264	1.181			1.196				1.5	23.2218	1.957	5.30376					1.63	34.2213
		1.263	1.07			2.326				1.501	23.0126	1.977	5.20733					1.631	33.8115
		1.263	1.166			3.105				1.503	22.8033	2.05	5.1109					1.632	33.6066
		1.263	1.038			1.165				1.506	22.5941	2.059	5.01446					1.635	33.4016
		1.263	2.114			1.154				1.513	22.3849	2.079	4.91803					1.636	32.9918
		1.263	1.09			3.041				1.518	22.1757	2.093	4.8216					1.639	32.7869
		1.26	1.146			2.24				1.522	21.9665	2.114	4.72517					1.645	32.582
		1.26	1.094			1.898				1.526	21.5481	2.117	4.62874					1.647	32.377
		1.26	1.029			1.764				1.529	21.3389	2.122	4.5323					1.648	32.1721
		1.259	1.05			1.24				1.535	21.1297	2.165	4.43587					1.651	31.9672
		1.257	1.041			2.868				1.537	20.9205	2.195	4.33944					1.653	31.7623
		1.257	1.044			1.55				1.539	20.7113	2.214	4.24301					1.657	31.3525
		1.257	1.234			1.81				1.541	20.5021	2.238	4.14658					1.663	31.1475
		1.255	1.127			1.546				1.545	20.2929	2.253	3.95371					1.666	30.9426
		1.25	1.005			1.286				1.549	20.0837	2.279	3.85728					1.667	30.7377
		1.249	1.149			3.683				1.553	19.8745	2.288	3.76085					1.668	30.5328
		1.248	1.027			3.092				1.556	19.6653	2.317	3.66442					1.67	30.3279
		1.248	1.017			1.805				1.558	19.4561	2.345	3.56798					1.682	29.918
		1.246	1.049			1.214				1.561	19.2469	2.352	3.47155					1.685	29.7131
		1.246	1.343			1.224				1.566	18.6192	2.362	3.37512					1.689	29.5082
		1.246	1.201			1.231				1.572	18.41	2.389	3.27869					1.69	29.3033
		1.245	1.09			2.357				1.579	18.2008	2.411	3.18226					1.697	29.0984
		1.245	1.104			2.196				1.581	17.9916	2.413	3.08582					1.707	28.8934
		1.245	1.058			1.305				1.582	17.7824	2.424	2.98939					1.715	28.4836
		1.245	1.029			1.311				1.59	17.5732	2.43	2.89296					1.723	28.2787
		1.244	1.087			1.06				1.591	17.364	2.432	2.79653					1.726	28.0738
		1.244	1.107			1.076				1.596	17.1548	2.47	2.7001					1.736	27.8689
		1.243	1.076			1.222				1.597	16.9456	2.507	2.60366					1.742	27.2541
		1.241	1.025			1.268				1.601	16.5272	2.508	2.50723					1.747	27.0492
		1.24	1.071			1.344				1.602	16.318	2.527	2.4108					1.756	26.6393
		1.238	1.038			2.915				1.603	15.8996	2.563	2.31437					1.764	26.4344
		1.238	1.087			1.233				1.605	15.6904	2.58	2.21794					1.765	26.0246
		1.237	1.281			1.48				1.611	15.4812	2.581	2.1215					1.766	25.8197
		1.236	1.036			1.096				1.612	15.272	2.64	2.02507					1.767	25.6148
		1.236	1.091			1.236				1.619	15.0628	2.686	1.92864					1.773	25.4098
		1.236	1.053			1.385				1.632	14.8536	2.733	1.83221					1.788	25.2049
		1.235	2.279			1.336				1.648	14.6444	2.906	1.73578					1.793	25
		1.233	1.019			1.264				1.661	14.4351	2.934	1.63934					1.796	24.7951
		1.233	1.067			2.098				1.662	14.2259	2.954	1.54291					1.804	24.5902
		1.233	1.39			1.929				1.67	14.0167	2.959	1.44648					1.805	24.3852
		1.231	1.044			1.636				1.681	13.8075	2.961	1.35005					1.81	24.1803
		1.23	1.12			1.413				1.685	13.5983	2.997	1.25362					1.822	23.9754
		1.23	1.027			1.278				1.688	13.3891	3.005	1.15718					1.824	23.7705
		1.228	1.074			1.648				1.704	13.1799	3.042	1.06075					1.825	23.5656
		1.225	1.129			2.124				1.705	12.9707	3.124	0.96432					1.828	23.3607
		1.223	1.012			1.286				1.706	12.7615	3.547	0.867888					1.831	23.1557
		1.222	1.092			1.217				1.708	12.5523	3.633	0.675024					1.835	22.9508
		1.222	1.119			1.235				1.709	12.3431	3.646	0.578592					1.837	22.541
		1.22	1.124			2.053				1.711	12.1339	3.732	0.48216					1.839	22.3361
		1.219	1.063			1.296				1.713	11.9247	3.823	0.385728					1.842	22.1311
		1.216	2.64			1.868				1.714	11.5063	3.827	0.289296					1.854	21.9262
		1.216	3.633			1.854				1.715	11.2971	3.981	0.192864					1.856	21.7213
		1.216	2.733			1.884				1.718	11.0879	4.535	0.096432					1.858	21.5164
		1.215	1.454			1.334				1.72	10.8787	5.272	0					1.86	21.3115
		1.213	1.585			1.23				1.725	10.6695							1.867	21.1066
		1.212	1.037			1.134				1.726	10.4603							1.868	20.9016
		1.212	1.061			1.617				1.728	10.251							1.881	20.6967
		1.211	1.05			1.428				1.738	10.0418							1.884	20.4918
		1.21	1.037			1.32				1.759	9.83264							1.885	20.2869
		1.21	1.156			1.113				1.764	9.62343							1.89	20.082
		1.209	1.109			1.289				1.765	9.41423							1.898	19.877
		1.208	1.035			2.275				1.766	9.20502							1.91	19.6721
		1.205	1.073			2.466				1.768	8.99582							1.911	19.4672
		1.204	1.004			2.623				1.774	8.78661							1.918	19.2623
		1.203	1.054			2.2				1.779	8.57741							1.929	19.0574
		1.201	1.088			3.336				1.796	8.3682							1.937	18.6475
		1.199	1.098			2.05				1.798	8.159							1.939	18.4426
		1.199	2.195			1.89				1.803	7.94979							1.945	18.2377
		1.199	1.088			1.565				1.824	7.74059							1.948	18.0328
		1.198	1.764			1.46				1.831	7.53138							1.959	17.8279
		1.197	1.061			1.162				1.835	7.32218							1.966	17.623
		1.195	1.055			1.064				1.837	7.11297							1.971	17.418
		1.194	1.032			1.302				1.84	6.90377							1.977	17.2131
		1.193	1.08			1.505				1.852	6.69456							2.004	17.0082
		1.189	1.102			1.298				1.857	6.48536							2.019	16.8033
		1.189	1.048			1.391				1.864	6.27615							2.041	16.5984
		1.188	1.174			1.616				1.883	6.06695							2.043	16.3934
		1.187	1.018			1.263				1.887	5.85774							2.05	16.1885
		1.186	1.115			1.305				1.889	5.64854							2.053	15.9836
		1.186	3.547			1.078				1.908	5.43933							2.061	15.7787
		1.185	1.121			1.116				1.912	5.23013							2.066	15.5738
		1.184	1.06			1.116				1.915	5.02092							2.071	15.1639
		1.184	1.041			2.066				1.919	4.81172							2.08	14.959
		1.183	1.043			1.773				1.934	4.60251							2.085	14.7541
		1.181	1.032			1.097				1.963	4.39331							2.09	14.5492
		1.181	1.055			1.416				1.966	4.1841							2.098	14.3443
		1.181	1.109			5.166				1.979	3.9749							2.107	14.1393
		1.18	1.132			1.971				1.996	3.76569							2.108	13.9344
		1.178	1.005			1.524				2.011	3.55649							2.111	13.7295
		1.178	1.114			1.793				2.076	3.34728							2.119	13.5246
		1.177	1.104			1.937				2.082	3.13808							2.124	13.3197
		1.176	1.126			1.3				2.121	2.92887							2.126	13.1148
		1.176	1.043			1.248				2.254	2.71967							2.131	12.9098
		1.175	1.211			1.23				2.265	2.51046							2.151	12.7049
		1.175	1.067			1.251				2.33	2.30126							2.152	12.5
		1.175	1.789			1.726				2.334	2.09205							2.162	12.2951
		1.174	1.053			1.11				2.347	1.88285							2.166	12.0902
		1.173	1.038			1.966				2.628	1.67364							2.176	11.8852
		1.172	1.065			2.162				2.682	1.46444							2.196	11.6803
		1.171	1.076			1.37				2.709	1.25523							2.197	11.4754
		1.168	1.026			1.511				2.748	1.04603							2.2	11.2705
		1.167	1.091			1.148				2.762	0.83682							2.229	11.0656
		1.166	1.05			1.07				2.953	0.627615							2.24	10.8607
		1.166	1.117			1.156				2.972	0.41841							2.257	10.6557
		1.164	1.027			1.228				3.203	0.209205							2.269	10.4508
		1.164	1.09			1.385				3.701	0							2.275	10.2459
		1.162	1.082			1.263												2.309	10.041
		1.162	1.025			1.447												2.326	9.83607
		1.159	1.06			1.451												2.327	9.63115
		1.159	1.054			1.107												2.335	9.42623
		1.159	1.019			1.339												2.337	9.22131
		1.159	1.078			1.685												2.341	9.01639
		1.156	1.042			1.977												2.343	8.81148
		1.156	1.02			1.766												2.357	8.60656
		1.151	1.04			1.948												2.398	8.40164
		1.151	1.109			1.14												2.4	8.19672
		1.15	1.042			1.052												2.42	7.9918
		1.15	1.08			1.379												2.422	7.58197
		1.149	1.023			1.504												2.452	7.37705
		1.149	1.034			1.49												2.457	7.17213
		1.149	1.051			1.358												2.466	6.96721
		1.148	1.138			2.085												2.521	6.7623
		1.147	1.094			1.107												2.535	6.55738
		1.147	1.017			1.126												2.539	6.35246
		1.145	1.014			1.395												2.595	6.14754
		1.143	1.863			1.366												2.607	5.94262
		1.142	2.563			1.407												2.623	5.7377
		1.142	1.033			2.422												2.637	5.53279
		1.141	1.056			1.856												2.659	5.32787
		1.141	1.04			1.348												2.683	5.12295
		1.14	1.062			1.051												2.689	4.91803
		1.138	1.047			1.129												2.75	4.71311
		1.138	1.093			1.409												2.813	4.5082
		1.137	1.184			1.401												2.868	4.30328
		1.137	1.018			2.004												2.915	4.09836
		1.137	1.036			3.002												2.938	3.89344
		1.137	5.272			2.4												2.988	3.68852
		1.136	1.061			1.573												3.002	3.48361
		1.136	1.118			1.021												3.03	3.27869
		1.135	1.096			1.632												3.041	3.07377
		1.129	1.099			2.131												3.058	2.86885
		1.129	1.066			1.244												3.092	2.66393
		1.128	1.159			1.828												3.1	2.45902
		1.128	1.118			2.452												3.105	2.2541
		1.127	1.231			1.689												3.121	2.04918
		1.127	2.165			1.266												3.13	1.84426
		1.126	1.618			1.368												3.257	1.63934
		1.125	1.094			1.464												3.266	1.43443
		1.124	1.364			1.182												3.325	1.22951
		1.124	1.098			1.55												3.336	1.02459
		1.124	1.031			1.867												3.496	0.819672
		1.121	1.035			1.369												3.669	0.614754
		1.12	2.117			1.34												3.683	0.409836
		1.12	1.023			1.114												4.982	0.204918
		1.119	1.06			1.146												5.166	0
		1.115	1.079			1.586
		1.113	1.135			1.504
		1.113	1.035			1.352
		1.108	1.072			1.715
		1.107	1.086			1.042
		1.106	1.104			1.036
		1.105	1.048			1.095
		1.104	1.022			1.647
		1.104	1.034			1.723
		1.104	1.022			1.14
		1.102	1.049			1.636
		1.102	1.081			1.382
		1.101	1.015			1.184
		1.098	1.027			1.308
		1.098	1.05			1.091
		1.098	1.263			1.297
		1.095	1.052			1.173
		1.094	2.959			1.284
		1.094	1.02			1.212
		1.093	1.056			1.346
		1.092	1.033			1.321
		1.091	1.033			1.116
		1.089	1			1.11
		1.089	1.031			3.1
		1.086	1.036			1.079
		1.084	1.029			1.443
		1.083	1.064			1.052
		1.083	1.057			1.08
		1.082	1.071			1.484
		1.081	1.142			1.707
		1.081	1.312			1.822
		1.08	1.13			1.262
		1.08	1.023			3.266
		1.078	1.054			1.626
		1.077	1.026			1.945
		1.076	1.025			2.327
		1.076	1.07			1.4
		1.076	1.043			1.653
		1.075	1.852			1.788
		1.072	1.036			1.657
		1.071	1.134			1.767
		1.071	1.047			1.103
		1.07	1.104			1.181
		1.07	1.023			1.207
		1.069	1.05			1.842
		1.067	1.09			1.584
		1.067	1.052			1.189
		1.067	1.053			2.257
		1.065	1.058			1.885
		1.065	1.044			1.939
		1.065	1.049			1.481
		1.064	1.129			1.747
		1.064	1.07			1.494
		1.064	1.058			1.631
		1.06	1.119			1.586
		1.06	1.019			1.147
		1.06	1.009			1.736
		1.06	1.083			1.027
		1.057	1.05			1.352
		1.052	1.056			2.108
		1.052	1.039			1.837
		1.051	1.068			1.098
		1.05	1.151			1.122
		1.05	1.043			1.48
		1.049	1.057			1.228
		1.049	1.014			1.064
		1.048	1.031			2.152
		1.047	1.09			1.16
		1.042	1.088			1.246
		1.041	2.43			1.756
		1.036	1.062			1.209
		1.032	1.035			3.669
		1.031	1.056			1.742
		1.029	1.067			1.208
		1.027	1.092			2.335
		1.027	1.02			1.3
		1.023	1.085			3.13
		1.006	1.127			1.477
		1.005	1.07			1.296
		1	1.061			1.69
			1.093			1.232
			1.044			1.367
			2.253			2.75
			1.072			1.315
			1.287			1.667
			1.102			1.087
			1.073			1.497
			1.022			3.058
			1.064			2.683
			1.048			1.45
			1.062
			1.053
			1.043
			1.045
			1.123
			1.455
			1.076
			1.124
			1.063
			2.906
			2.352
			1.83
			1.105
			2.424
			1.113
			1.019
			1.648
			1.138
			1.109
			1.076
			1.027
			2.05
			1.056
			1.037
			1.054
			1.061
			1.263
			1.159
			1.194
			1.145
			1.043
			1.02
			1.017
			1.054
			1.021
			1.083
			1.101
			1.151
			1.052
			1.05
			1.009
			1.108
			1.091
			1.056
			1.04
			1.014
			1.022
			1.056
			1.001
			1.08
			1.047
			1.047
			1.063
			1.209
			1.028
			1.095
			1.036
			1.029
			1.061
			1.149
			1.063
			1.062
			1.152
			1.018
			1.114
			1.099
			1.055
			1.093
			1.081
			1.166
			1.076
			1.07
			1.071
			1.551
			1.087
			1.018
			1.264
			1.143
			1.005
			1.048
			1.059
			1.085
			1.06
			1.145
			1.853
			1.081
			1.054
			1.237
			1.047
			1.093
			1.092
			1.081
			1.041
			1.137
			1.045
			1.083
			1.096
			1.061
			1.033
			1.02
			1.021
			1.036
			1.052
			1.639
			1.054
			1.118
			1.02
			1.046
			1.133
			1.034
			1.077
			1.222
			1.095
			1.092
			1.024
			1.039
			1.092
			1.035
			1.523
			2.345
			2.253
			2.214
			3.124
			1.579
			1.055
			1.03
			1.164
			1.071
			1.117
			1.251
			1.042
			1.023
			1.035
			1.062
			1.09
			1.164
			1.037
			1.034
			1.064
			1.115
			1.076
			1.025
			1.092
			1.071
			1.13
			1.078
			1.038
			1.127
			1.127
			1.042
			1.034
			1.02
			1.066
			1.014
			1.077
			1.007
			1.03
			1.041
			1.121
			1.054
			1.032
			1.074
			1.054
			1.059
			1.051
			1.115
			1.112
			1.046
			1.015
			1.029
			1.043
			1.568
			1.05
			1.05
			1.031
			1.122
			1.028
			1.061
			1.071
			1.072
			1.034
			1.106
			1.065
			1.012
			1.053
			1.039
			1.02
			1.073
			1.023
			1.01
			1.1
			1.068
			1.068
			3.981
			1.072
			1.035
			1.053
			1.074
			1.034
			1.007
			1.033
			1.151
			1.088
			1.086
			1.066
			1.187
			1.052
			1.083
			1.041
			1.078
			1.149
			1.061
			1.098
			1.527
			1.013
			1.135
			1.117
			1.137
			1.092
			1.054
			2.997
			2.288
			2.47
			1.151
			2.093
			1.843
			1.175
			1.041
			1.082
			1.022
			1.016
			1.025
			1.126
			1.039
			1.137
			1.105
			1.111
			1.067
			1.094
			1.085
			1.06
			1.092
			1.08
			1.02
			1.072
			1.075
			1.1
			1.036
			1.024
			1.049
			1.06
			1.069
			2.58
			1.182
			1.04
			1.059
			1.083
			1.059
			1.088
			1.059
			1.157
			1.136
			1.014
			1.079
			1.055
			1.026
			1.001
			1.083
			1.125
			1.084
			1.218
			1.165
			1.175
			1.043
			1.127
			1.011
			1.044
			1.017
			1.04
			1.023
			1.066
			1.046
			1.144
			1.058
			1.047
			1.116
			1.143
			1.028
			1.003
			1.028
			1.047
			1.065
			1.09
			1.209
			1.06
			1.037
			1.187
			1.041
			1.113
			1.093
			1.098
			1.074
			1.157
			1.156
			1.029
			1.148
			1.027
			1.139
			1.066
			1.159
			1.025
			1.094
			1.071
			1.054
			1.044
			1.167
			1.059
			1.061
			1.071
			2.507
			1.1
			1.035
			1.087
			1.066
			1.007
			1.067
			1.073
			1.081
			1.085
			1.02
			1.077
			1.183
			1.139
			1.069
			1.04
			1.042
			2.961
			1.169
			1.018
			1.082
			3.042
			1.076
			3.633
			1.693
			1.034
			1.074
			1.041
			1.224
			1.071
			1.041
			1.095
			1.066
			1.079
			1.263
			1.087
			1.151
			1.173
			1.077
			1.059
			1.025
			1.247
			1.333
			1.03
			1.064
			3.005
			1.079
			1.13
			1.087
			1.122
			1.666
			1.104
			1.662
			1.066
			1.053
			1.124
			1.125
			1.039
			1.046
			1.061
			1.171
			1.002
			1.028
			1.031
			1.102
			1.066
			1.168
			1.027
			1.099
			1.029
			1.072
			1.061
			1.047
			1.106
			1.085
			1.116
			1.058
			1.057
			1.064
			1.128
			1.029
			1.063
			1.099
			1.065
			1.113
			1.419
			1.082
			1.047
			1.105
			1.082
			1.038
			1.054
			1.085
			1.143
			1.022
			1.057
			1.063
			1.055
			1.095
			1.251
			1.037
			1.033
			1.043
			1.129
			1.131
			1.197
			1.247
			1.015
			1.074
			1.034
			1.106
			1.06
			1.086
			1.099
			1.046
			1.015
			1.931
			1.105
			1.286
			2.411
			1.137
			1.033
			1.007
			1.095
			1.07
			1.055
			1.014
			1.103
			1.13
			1.055
			1.069
			1.087
			1.101
			1.151
			1.118
			1.044
			1.084
			1.046
			1.068
			1.55
			1.007
			1.101
			1.087
			1.037
			1.039
			1.114
			1.26
			1
			1.159
			1.074
			1.02
			1.113
			1.268
			1.032
			1.039
			1.024
			1.029
			1.012
			1.27
			1.074
			1.023
			1.76
			1.139
			1.056
			1.042
			1.062
			1.025
			1.035
			1.008
			1.106
			1.063
			1.145
			1.128
			1.027
			1.065
			1.047
			1.097
			1.041
			2.527
			1.009
			1.044
			1.023
			1.027
			1.101
			1.021
			1.07
			1.074
			1.184
			1.053
			2.362
			1.288
			1.025
			1.073
			1.045
			1.383
			1.028
			1.136
			1.087
			1.016
			1.041
			1.159
			1.215
			1.07
			1.071
			1.127
			1.058
			4.535
			1.186
			1.091
			1.018
			1.077
			1.023
			2.508
			1.043
			1.074
			1.078
			1.019
			1.054
			1.078
			1.218
			1.039
			1.033
			1.058
			1.111
			1.043
			1.175
			2.079
			1.944
			3.823
			3.827

## Sheet: Fig 4
Fig 4D																						Fig 4F
	Droplet Volume (µm2 per µm3)
	Untreated							Phosphorylated							Dephosphorylated								Untreated							Dephosphorylated
[N] (µM):	16.2	8.1	4.1	2	1		[N] (µM):	16.2	8.1	4.1	2	1		[N] (µM):	17.1	8.5	4.3	2.1	1.1			[ΔR2] (µM):	30.1	15	7.5	3.8	1.9		[ΔR2] (µM):	30.1	15	7.5	3.8	1.9
Images 1-20	0.116111	0.101413	0.0183035	0	0		Images 1-20	0.0817567	0.0512904	0.0147908	0	0		Images 1-20	0.0962692	0.0645094	0.0442583	0.00219307	0			Images 1-20	0	0	0	0	0		Images 1-20	0.163701	0.090378	0.0203217	0.000296301	0
	0.116119	0.099745	0.0145748	0	0			0.0755648	0.0505981	0.0185403	0	0			0.0819396	0.0541645	0.0298178	0.00277501	0				0	0	0	0	0			0.149302	0.111959	0.0272489	0	0
	0.0965443	0.0978057	0.0163941	0	0			0.0844703	0.0481476	0.0147712	0	0			0.0847586	0.0542648	0.0331093	0.00325307	0				0	0	0	0	0			0.143882	0.100563	0.0178302	0.000497262	0
	0.101459	0.109038	0.0208378	0	0			0.081809	0.0469765	0.0112918	0	0			0.0834151	0.0693938	0.0321763	0.00294796	0				0	0	0	0	0			0.161185	0.117466	0.0213647	0.000761596	0.000758737
	0.108543	0.112738	0.0407222	0	0			0.0939644	0.0472467	0.0115559	0	0			0.0741426	0.0630848	0.0296366	0.00285387	0				0	0	0	0	0			0.171616	0.10571	0.0199862	0	0
	0.114492	0.119033	0.0427125	0	0			0.09516	0.0388997	0.0137929	0	0			0.0756341	0.0611864	0.030327	0.00327622	0				0	0	0	0	0			0.143727	0.0951947	0.0187432	0	0
	0.107315	0.118071	0.0350982	0	0			0.0979957	0.0415577	0.0100766	0	0			0.0818847	0.0631179	0.0296732	0.00429547	0				0	0	0	0	0			0.170584	0.101103	0.0205593	0	0
	0.0981168	0.108187	0.0459306	0	0			0.107336	0.0439942	0.0109283	0	0			0.083247	0.0757264	0.0338587	0.00286311	0				0	0	0	0	0			0.16967	0.0815706	0.015615	0	0
	0.103943	0.123512	0.0330908	0	0			0.103574	0.0469529	0.00954801	0	0			0.0814096	0.0611279	0.0255215	0.00221105	0				0	0	0	0	0			0.151945	0.112288	0.015685	0	0
	0.121811	0.107282	0.0412101	0	0			0.0911842	0.047753	0.00919578	0	0			0.08098	0.0695236	0.0331084	0.00182013	0				0	0	0	0	0			0.18093	0.0853825	0.0196669	0	0
	0.116503	0.0828062	0.0172489	0	0			0.122722	0.102486	0.00312258	0	0			0.107132	0.0771401	0.0303478	0	0				0	0	0	0	0			0.164622	0.147285	0.00119631	0	0
	0.129584	0.0847476	0.0176971	0	0			0.120663	0.0893441	0.00131306	0	0			0.125653	0.0666126	0.028005	0	0				0	0	0	0	0			0.166991	0.134554	0.00120121	0	0
	0.117671	0.0790913	0.021867	0	0			0.109061	0.0833074	0.00160687	0	0			0.12222	0.0789623	0.02924	0	0				0	0	0	0	0			0.17039	0.138068	0	0	0
	0.120481	0.0879942	0.0166588	0	0			0.0940922	0.074701	0.0016426	0	0			0.111273	0.0893585	0.0236105	0	0				0	0	0	0	0			0.181131	0.114263	0.00139716	0	0
	0.122458	0.0859979	0.0192187	0	0			0.118502	0.0847688	0.00180425	0	0			0.131123	0.0847923	0.0257348	0	0				0	0	0	0	0			0.178375	0.1147	0.00184909	0	0
	0.130033	0.081102	0.0162729	0	0			0.0996205	0.0670093	0.0026899	0	0			0.119137	0.0882257	0.0282127	0	0				0	0	0	0	0			0.181525	0.105147	0.00171848	0	0
	0.117043	0.0875967	0.0161679	0	0			0.100304	0.0768897	0	0	0			0.119642	0.0919309	0.0259712	0	0				0	0	0	0	0			0.158409	0.112815	0.00135209	0	0
	0.116094	0.0771065	0.0165839	0	0			0.11342	0.0778705	0.00108059	0	0			0.121648	0.0908207	0.0248321	0	0				0	0	0	0	0			0.181818	0.102421	0.00377598	0	0
	0.146081	0.0859979	0.0221894	0	0			0.108211	0.085976	0.00107963	0	0			0.137484	0.104437	0.0304339	0	0				0	0	0	0	0			0.184534	0.105083	0.00139216	0	0
	0.131683	0.0712032	0.021532	0	0			0.116625	0.0760358	0.000848125	0	0			0.142859	0.104368	0.0266117	0	0				0	0	0	0	0			0.173397	0.106865	0.00198339	0	0
Mean	0.116604	0.0960234	0.0247156	0	0		Mean	0.100802	0.0640903	0.00735154	0	0		Mean	0.103093	0.0756374	0.0297243	0.00142445	0			Mean	0	0	0	0	0		Mean	0.167387	0.109141	0.0106443	7.77579e-05	3.79368e-05
Std dev	0.01186	0.015268	0.0103529	0	0		Std dev	0.0134611	0.0190903	0.00576797	0	0		Std dev	0.0223559	0.0150465	0.00437418	0.00149884	0			Std dev	0	0	0	0	0		Std dev	0.0124338	0.0161232	0.0093462	0.000199269	0.000165363

## Sheet: Fig 5
Fig 5B																															Fig 5C
	Nelfinavir Mesylate										LDK378										Nilotinib											Nelfinavir Mesylate							LDK378							Nilotinib
Concentration (μM)	Volume (%)				Count (%)					Concentration (μM)	Volume (%)				Count (%)					Concentration (μM)	Volume (%)				Count (%)						Concentration (μM)	%CPE Inhibition				%Cell Viability		Concentration (μM)	%CPE Inhibition				%Cell Viability		Concentration (μM)	%CPE Inhibition
	Plate 1	Plate 2	Average	Std Dev	Plate 1	Plate 2	Average	Std Dev			Plate 1	Plate 2	Average	Std Dev	Plate 1	Plate 2	Average	Std Dev			Plate 1	Plate 2	Average	Std Dev	Plate 1	Plate 2	Average	Std Dev				Plate 1	Plate 2	Average	Std Dev				Plate 1	Plate 2	Average	Std Dev				Plate 1	Plate 2	Average	Std Dev
40	64.4469	137.224	100.835	36.3884	51.25	64.8958	58.0729	6.82292		40	129.27	77.55	103.41	25.8601	66.422	33.4862	49.9541	16.4679		40	196.437	137.849	167.143	29.2942	104.31	85.8621	95.0862	9.22414			40	12.6	29.8	21.2	12.1622	45.6		40	-31	-37	-34	4.24264	5.25		40	29.4	30.5	29.95	0.777817
20	130.363	105.708	118.036	12.3276	53.4375	47.7083	50.5729	2.86458		20	95.2261	97.6729	96.4495	1.22342	80.9174	71.7431	76.3303	4.58716		20	100.501	147.305	123.903	23.402	91.3793	100	95.6897	4.31034			20	54.1	48.9	51.5	3.67696	80.2		20	-40.4	-39.7	-40.05	0.494975	3.91		20	32.6	27.5	30.05	3.60624
10	74.084	92.8246	83.4543	9.37028	69.375	71.875	70.625	1.25		10	111.174	102.784	106.979	4.19458	102.752	94.4954	98.6239	4.12844		10	134.743	140.977	137.86	3.11715	106.897	101.724	104.31	2.58621			10	27.6	25.6	26.6	1.41421	29.1		10	-33.6	-33.9	-33.75	0.212132	4.5		10	27.3	20.4	23.85	4.87904
5	90.5563	82.8395	86.6979	3.85842	72.8125	69.1667	70.9896	1.82292		5	99.0583	102.784	100.921	1.86305	91.7431	86.422	89.0826	2.66055		5	145.186	153.725	149.455	4.2695	110.345	100	105.172	5.17241			5	22.1	9.96	16.03	8.58428	103		5	19.2	22.2	20.7	2.12132	96.1		5	28.8	21.1	24.95	5.44472
2.5	65.9315	102.239	84.0853	18.1538	73.4375	100.417	86.9271	13.4896		2.5	106.398	101.071	103.735	2.66355	113.761	100	106.881	6.88073		2.5	125.771	130.231	128.001	2.2301	106.897	100	103.448	3.44828			2.5	23.3	6.83	15.065	11.646	100		2.5	3.76	-0.607	1.5765	3.08794	101		2.5	23.6	18.6	21.1	3.53553
1.25	125.296	107.298	116.297	8.9989	90.7292	113.542	102.135	11.4062		1.25	81.855	106.398	94.1265	12.2715	99.0826	103.67	101.376	2.29358		1.25	120.965	107.309	114.137	6.82807	106.897	87.931	97.4138	9.48276			1.25	24.3	10.8	17.55	9.54594	106		1.25	3.61	5.7	4.655	1.47785	101		1.25	28.8	20.3	24.55	6.01041
0.625	96.3387	103.339	99.8387	3.50004	79.375	120.833	100.104	20.7292		0.625	102.004	103.88	102.942	0.937717	112.844	107.339	110.092	2.75229		0.625	115.241	145.186	130.213	14.9721	104.31	98.2759	101.293	3.01724			0.625	11.5	5.44	8.47	4.28507	102		0.625	11.5	10.1	10.8	0.989949	110		0.625	35.9	13.9	24.9	15.5563
0.3125	84.8945	121.955	103.425	18.53	86.4583	103.229	94.8438	8.38542		0.3125	112.781	74.0221	93.4015	19.3794	114.679	91.1927	102.936	11.7431		0.3125	102.754	131.866	117.31	14.5562	101.724	93.9655	97.8448	3.87931			0.3125	13.8	11.5	12.65	1.62635	99.7		0.3125	4.93	6.33	5.63	0.989949	103		0.3125	27.8	16.5	22.15	7.99031
0.15625	102.239	120.295	111.267	9.02808	83.75	125	104.375	20.625		0.15625	104.194	97.0593	100.626	3.56711	118.349	90.367	104.358	13.9908		0.15625	94.2092	120.369	107.289	13.0797	98.2759	101.724	100	1.72414			0.15625	3.87	6.94	5.405	2.17082	93.2		0.15625	9.96	6.73	8.345	2.28395	100		0.15625	23.4	19.6	21.5	2.68701
0.078125	91.0085	71.7026	81.3555	9.65293	93.2292	98.75	95.9896	2.76042		0.078125	79.406	93.8588	86.6324	7.22644	101.835	91.7431	96.789	5.04587		0.078125	80.2984	121.961	101.13	20.8314	92.2414	97.4138	94.8276	2.58621			0.078125	11.2	11.7	11.45	0.353553	95.3		0.078125	4.28	7.6	5.94	2.34759	98.3		0.078125	23	17.6	20.3	3.81838
[truncated: 19 more columns]

## Sheet: Fig 6
Fig 6C									Fig 6D					Fig 6E
	N-GFP		ΔR2-GFP		GFP				τ (s)					Maximum Recovery
Time (s)	Normalized intensity		Normalized intensity		Normalized intensity				N	ΔR2	GFP			N	ΔR2	GFP
	FRAP	Control	FRAP	Control	FRAP	Control			1.70462	21.3438	1.48907			0.70101	0.17215	0.74407
-1.5925	0.9921	1.01181	1.00256	1.00247	1.00994	1.00578			1.97997	6.42205	1.49014			0.79788	0.27995	0.74609
-1.4426	1.00448	0.99387	1.00129	1.00011	1.00149	0.9984			16.4561	5.1938	1.78037			0.65672	0.6279	0.58393
-1.2927	1.00342	0.99432	0.99614	0.99742	0.98857	0.99582			2.02088	12.0999	1.53392			0.25618	0.25922	0.64175
0	0.28339	0.96216	0.06772	0.7835	0.34839	0.75509			0.57704	11.2001	1.61399			0.27001	0.33865	0.76089
0.1499	0.30597	0.95241	0.07799	0.78787	0.40394	0.74522			5.65006	4.77938	1.10342			0.8896	0.42733	0.72143
0.2999	0.32827	0.96293	0.08409	0.78882	0.4414	0.75045			0.97388	7.9921	0.51823			0.62012	0.25325	0.66009
0.4498	0.34527	0.96143	0.09055	0.792	0.47306	0.74048			3.79688	6.01269	2.69896			0.71546	0.40649	0.77765
0.5997	0.36021	0.9465	0.09741	0.79403	0.50678	0.74252			2.06169	8.93346	0.59777			0.55319	0.38551	0.65439
0.7496	0.37915	0.94225	0.10573	0.79637	0.5261	0.74527			11.1516	7.88886	3.52096			0.98459	0.27102	0.68039
0.8995	0.39641	0.94563	0.10711	0.79901	0.54838	0.74618			3.08962	3.10195	1.58373			0.68981	0.45628	0.75104
1.0494	0.40698	0.94552	0.1124	0.80704	0.57025	0.74109			5.70211	8.51095	1.31833			0.69309	0.28446	0.84816
1.1993	0.42365	0.95909	0.11832	0.80975	0.58546	0.74092			12.1281	9.41182	1.79246			0.81843	0.60272	0.72059
1.3492	0.43666	0.93881	0.1221	0.8102	0.60106	0.74274			4.76939	17.3472	1.88233			0.80489	0.62061	0.81954
1.4992	0.44087	0.95116	0.12469	0.80735	0.61706	0.74159			9.7128	2.1626	1.00372			0.38009	0.77144	0.82435
1.6491	0.45764	0.9465	0.12881	0.8121	0.62773	0.74145			26.7327					0.22157
1.799	0.465	0.95459	0.13461	0.81552	0.64109	0.74043			28.4078					0.47924
1.9489	0.47423	0.95145	0.1351	0.81114	0.64777	0.74356			6.28577					0.8088
2.0988	0.47923	0.94591	0.13842	0.81195	0.65701	0.7475			10.42					0.68463
2.2487	0.48706	0.93229	0.13954	0.81582	0.66852	0.74426			9.53222					0.40114
2.3986	0.4975	0.93004	0.14214	0.81364	0.67304	0.74806			5.08134					0.58688
2.5486	0.50787	0.94018	0.14865	0.81533	0.67981	0.74466			7.23592					0.39432
2.6985	0.5159	0.94945	0.15021	0.81378	0.68796	0.75432			12.9014					0.17928
2.8484	0.52726	0.93777	0.15091	0.81314	0.69186	0.75104			18.5348					0.13859
2.9983	0.52446	0.93509	0.15356	0.81004	0.69553	0.74844			11.0996					0.20677
3.1482	0.5358	0.93588	0.15647	0.81092	0.70359	0.7516			6.39148					0.68525
3.2981	0.54314	0.94568	0.15832	0.8143	0.70487	0.74875			51.2395					0.64524
3.448	0.55629	0.94072	0.1642	0.81014	0.70881	0.74752			5.15748					0.52189
3.598	0.55668	0.93825	0.163	0.81773	0.70985	0.75038
3.7479	0.56194	0.93879	0.16628	0.8121	0.71548	0.7537
3.8978	0.57367	0.94134	0.16818	0.81487	0.71853	0.75542
4.0477	0.5839	0.93965	0.1709	0.81449	0.72719	0.75082
4.1976	0.57571	0.92959	0.17267	0.81237	0.7232	0.753
4.3475	0.58599	0.93434	0.17112	0.81136	0.73357	0.75301
4.4974	0.58957	0.93459	0.17453	0.81323	0.72867	0.75407
4.6473	0.59697	0.93595	0.17664	0.81566	0.73244	0.75949
4.7973	0.59487	0.94302	0.17754	0.81052	0.73145	0.75661
4.9472	0.60563	0.93577	0.18034	0.81205	0.73005	0.75354
5.0971	0.60457	0.93893	0.18308	0.80828	0.73939	0.75616
5.247	0.61833	0.93445	0.18051	0.80733	0.74212	0.75368
5.3969	0.61748	0.93524	0.18578	0.8065	0.74286	0.75352
5.5468	0.62703	0.92986	0.18874	0.8081	0.74138	0.75811
5.6967	0.62453	0.92931	0.18904	0.80846	0.73893	0.75451
5.8467	0.63451	0.93629	0.19025	0.80205	0.74434	0.75831
5.9966	0.63728	0.93597	0.19144	0.80547	0.74772	0.75165
6.1465	0.64949	0.92677	0.19244	0.80408	0.74747	0.75815
6.2964	0.65175	0.92636	0.19153	0.8124	0.74696	0.75865
6.4463	0.65539	0.92711	0.19675	0.80966	0.75263	0.75752
6.5962	0.65195	0.93438	0.19393	0.80415	0.75079	0.75857
6.7461	0.66633	0.93375	0.19397	0.80587	0.75272	0.75463
6.8961	0.66027	0.93752	0.19796	0.80709	0.75432	0.75216
7.046	0.66547	0.93004	0.19796	0.80957	0.75112	0.75462
7.1959	0.67086	0.92922	0.19965	0.80341	0.75653	0.7555
7.3458	0.66883	0.92424	0.20176	0.80436	0.75396	0.74985
7.4957	0.67462	0.9319	0.20372	0.80053	0.75209	0.75449
7.6456	0.67346	0.92688	0.20439	0.80317	0.7632	0.75308
7.7955	0.67366	0.92331	0.20558	0.80612	0.75701	0.75182
7.9454	0.68021	0.92047	0.20493	0.80929	0.75467	0.75286
8.0954	0.66698	0.92656	0.20786	0.80517	0.75472	0.74754
8.2453	0.67183	0.91804	0.20799	0.79901	0.75908	0.74673
8.3952	0.67265	0.91401	0.21164	0.80537	0.7582	0.75035
8.5451	0.6808	0.9194	0.20733	0.7997	0.7514	0.75741
8.695	0.68003	0.91927	0.21069	0.80103	0.75891	0.75757
8.8449	0.67799	0.90706	0.21268	0.80483	0.76086	0.75958
8.9948	0.68572	0.91749	0.21325	0.80589	0.76676	0.7634
9.1448	0.68673	0.91131	0.21541	0.80354	0.76361	0.75824
9.2947	0.69096	0.91508	0.21635	0.79722	0.76019	0.76091
9.4446	0.69958	0.91404	0.21762	0.80486	0.75619	0.75785
9.5945	0.70381	0.91063	0.21599	0.80699	0.76404	0.75419
9.7444	0.69232	0.90876	0.2208	0.80106	0.76232	0.76368
9.8943	0.69627	0.92474	0.2196	0.80414	0.7674	0.76115
10.0442	0.70727	0.91813	0.22077	0.80458	0.76195	0.75605
10.1941	0.70164	0.9129	0.22041	0.80156	0.76348	0.75737
10.3441	0.71145	0.91722	0.22263	0.80681	0.76323	0.75718
10.494	0.71337	0.92572	0.22206	0.80322	0.76052	0.7581
10.6439	0.70322	0.92077	0.22314	0.7996	0.76364	0.75643
10.7938	0.70672	0.91456	0.21891	0.80192	0.76033	0.75777
10.9437	0.71186	0.91924	0.22463	0.7984	0.76494	0.75073
11.0936	0.70527	0.92322	0.22224	0.80048	0.76391	0.75967
11.2435	0.71229	0.91779	0.22967	0.79866	0.76506	0.75935
11.3935	0.71442	0.92499	0.22416	0.79969	0.76299	0.76267
11.5434	0.7195	0.92111	0.22725	0.80188	0.76143	0.75611
11.6933	0.72154	0.91813	0.2257	0.79468	0.76494	0.75724
11.8432	0.72619	0.91708	0.22819	0.80325	0.76393	0.75898
11.9931	0.72715	0.91888	0.22796	0.80177	0.76443	0.76012
12.143	0.72875	0.92538	0.23026	0.79788	0.76123	0.76149
12.2929	0.73261	0.92774	0.22963	0.79944	0.75837	0.7634
12.4429	0.72442	0.91376	0.23032	0.79536	0.76272	0.76445
12.5928	0.72688	0.92168	0.23227	0.79709	0.76728	0.76364
12.7427	0.73554	0.91933	0.23293	0.7959	0.76356	0.76027
12.8926	0.72509	0.9297	0.23244	0.79515	0.76189	0.76274
13.0425	0.72961	0.92186	0.23408	0.79574	0.7656	0.76422
13.1924	0.73825	0.92959	0.23253	0.79602	0.76221	0.76205
13.3423	0.73786	0.92938	0.23255	0.8002	0.76695	0.75818
13.4922	0.73526	0.91758	0.23531	0.80001	0.76229	0.75998
13.6422	0.74046	0.9124	0.2345	0.79296	0.76478	0.75744
13.7921	0.74359	0.91608	0.23563	0.79806	0.76512	0.76053
13.942	0.74969	0.92649	0.2379	0.79682	0.76322	0.76508
14.0919	0.74426	0.92081	0.23534	0.8041	0.76083	0.76452
14.2418	0.74625	0.92395	0.23617	0.79821	0.76288	0.76476
14.3917	0.74814	0.93381	0.23807	0.79926	0.76121	0.76274
14.5416	0.74945	0.92708	0.24163	0.79851	0.76497	0.7627
14.6916	0.74991	0.93404	0.23938	0.79589	0.76155	0.75878
14.8415	0.75491	0.929	0.24031	0.79945	0.76521	0.76549
14.9914	0.76227	0.93065	0.2405	0.80106	0.76169	0.74839
15.1413	0.76534	0.9292	0.24101	0.79311	0.76035	0.76378
15.2912	0.75766	0.92742	0.24405	0.79718	0.76427	0.75473
15.4411	0.76443	0.92288	0.24154	0.79652	0.75747	0.75398
15.591	0.77146	0.9222	0.24132	0.7983	0.7624	0.76296
15.741	0.76516	0.93002	0.24114	0.797	0.76349	0.76352
15.8909	0.77108	0.93502	0.24356	0.79867	0.7587	0.75664
16.0408	0.77353	0.93911	0.24435	0.79604	0.76233	0.76016
16.1907	0.76762	0.93786	0.24527	0.79733	0.76304	0.75473
16.3406	0.76929	0.9394	0.24361	0.80346	0.76399	0.76017
16.4905	0.77435	0.93566	0.24365	0.79229	0.76035	0.76265
16.6404	0.77516	0.93418	0.24493	0.79761	0.76059	0.75239
16.7903	0.78305	0.94284	0.24275	0.79562	0.76568	0.75604
16.9403	0.77955	0.94652	0.24577	0.80344	0.77008	0.75818
17.0902	0.78443	0.94011	0.24739	0.79908	0.76315	0.75755
17.2401	0.78264	0.93122	0.24538	0.80103	0.76391	0.75977
17.39	0.78616	0.93709	0.24774	0.80017	0.76145	0.75665
17.5399	0.77209	0.93425	0.24773	0.80226	0.75995	0.76147
17.6898	0.77998	0.93254	0.24774	0.79974	0.76603	0.7594
17.8397	0.791	0.93486	0.24975	0.79624	0.76509	0.74916
17.9897	0.77811	0.93047	0.24733	0.7981	0.76389	0.75663
18.1396	0.77658	0.92881	0.24644	0.79404	0.76184	0.7599
18.2895	0.78252	0.93168	0.25124	0.79368	0.76385	0.75351
18.4394	0.77792	0.92995	0.25174	0.79246	0.76218	0.75777
18.5893	0.7741	0.94211	0.25142	0.79789	0.76138	0.75683
18.7392	0.78549	0.94236	0.25574	0.79667	0.76332	0.75946
18.8891	0.78043	0.92513	0.25116	0.79972	0.76207	0.7594
19.0391	0.7812	0.93665	0.25091	0.79537	0.76	0.75506
19.189	0.79569	0.93988	0.25582	0.79976	0.76159	0.75493
19.3389	0.78288	0.93158	0.25078	0.79485	0.76133	0.75273
19.4888	0.78797	0.93841	0.25752	0.79704	0.75584	0.7604
19.6387	0.78911	0.94025	0.25224	0.7966	0.76503	0.75095
19.7886	0.79155	0.93995	0.2528	0.80038	0.76425	0.75359
19.9385	0.7887	0.93609	0.25197	0.78973	0.76688	0.7588
20.0884	0.79169	0.94595	0.25485	0.79009	0.7594	0.75336
20.2384	0.78579	0.94495	0.25811	0.79654	0.75987	0.75347
20.3883	0.78961	0.94213	0.25746	0.79694	0.76254	0.75381
20.5382	0.78632	0.93918	0.25404	0.79976	0.76309	0.75218
20.6881	0.7865	0.93761	0.25686	0.80068	0.76296	0.75258
20.838	0.7935	0.94013	0.25382	0.79747	0.76121	0.75519
20.9879	0.78616	0.94482	0.26041	0.80097	0.76107	0.75292
21.1378	0.78606	0.93877	0.25692	0.79546	0.75659	0.75192
21.2878	0.78852	0.94086	0.25406	0.79577	0.75997	0.75847
21.4377	0.79211	0.93368	0.25789	0.79912	0.75905	0.75061
21.5876	0.78532	0.94591	0.26096	0.79567	0.76064	0.75479
21.7375	0.78551	0.94816	0.26139	0.80055	0.76347	0.74653
21.8874	0.79327	0.95786	0.2565	0.79636	0.76318	0.7538
22.0373	0.79561	0.94634	0.25904	0.79708	0.75974	0.75747
22.1872	0.79031	0.93945	0.26208	0.79966	0.76703	0.75716
22.3372	0.7986	0.93968	0.25547	0.79238	0.76315	0.76041
22.4871	0.79604	0.94356	0.26167	0.79953	0.76131	0.7551
22.637	0.80008	0.94184	0.26039	0.79609	0.75745	0.7581
22.7869	0.78961	0.94159	0.2598	0.79549	0.76478	0.76041
22.9368	0.80271	0.94047	0.2609	0.79581	0.76404	0.75486
23.0867	0.79399	0.94477	0.26277	0.79661	0.76103	0.76438
23.2366	0.8077	0.95163	0.26336	0.79597	0.75775	0.75543
23.3865	0.79372	0.94916	0.26674	0.80708	0.76245	0.75329
23.5365	0.80317	0.93813	0.26471	0.80241	0.75956	0.75835
23.6864	0.80514	0.93975	0.26555	0.80305	0.75937	0.75682
23.8363	0.80537	0.93688	0.26062	0.80097	0.76032	0.75026
23.9862	0.80618	0.93186	0.26725	0.79516	0.75815	0.75563
24.1361	0.79728	0.93518	0.26515	0.80824	0.76535	0.75948
24.286	0.80236	0.94225	0.26334	0.79921	0.75566	0.76232
24.4359	0.80459	0.93806	0.26497	0.80261	0.75861	0.76111
24.5859	0.79779	0.9334	0.26628	0.80165	0.75259	0.75951
24.7358	0.79246	0.93797	0.26838	0.80178	0.76004	0.76303
24.8857	0.80071	0.94022	0.26628	0.8054	0.76055	0.75888
25.0356	0.78421	0.93704	0.26743	0.79459	0.75378	0.75466
25.1855	0.79852	0.94368	0.26599	0.79813	0.76284	0.75814
25.3354	0.79901	0.9525	0.26741	0.79931	0.76521	0.76038
25.4853	0.78496	0.94216	0.26585	0.79865	0.75733	0.7622
25.6353	0.79947	0.95145	0.26325	0.80109	0.75997	0.76294
25.7852	0.80671	0.95748	0.26843	0.79894	0.75673	0.76148
25.9351	0.79778	0.94311	0.26636	0.79912	0.75737	0.75612
26.085	0.80453	0.9405	0.26673	0.79517	0.76545	0.7646
26.2349	0.80667	0.94438	0.26763	0.79779	0.76062	0.75468
26.3848	0.80858	0.94318	0.26779	0.79237	0.76209	0.7631
26.5347	0.81767	0.93866	0.26586	0.80053	0.75983	0.75539
26.6846	0.80641	0.95479	0.26919	0.79793	0.75926	0.75484
26.8346	0.80838	0.9455	0.26913	0.79131	0.76206	0.75685
26.9845	0.81551	0.95098	0.26723	0.79617	0.75968	0.75652
27.1344	0.81521	0.93731	0.26805	0.79831	0.76353	0.74626
27.2843	0.81996	0.92793	0.27132	0.79803	0.75875	0.75666
27.4342	0.81242	0.94306	0.26968	0.79799	0.75773	0.75613
27.5841	0.81789	0.94807	0.26761	0.80026	0.75651	0.75151
27.734	0.81433	0.94722	0.27072	0.80546	0.75586	0.76423
27.884	0.82269	0.93797	0.26903	0.79915	0.75848	0.7566
28.0339	0.81616	0.93707	0.26998	0.79964	0.76242	0.75481
28.1838	0.82053	0.951	0.2721	0.79693	0.75922	0.75768
28.3337	0.82019	0.941	0.26908	0.79162	0.76127	0.75845
28.4836	0.81824	0.93138	0.26909	0.79646	0.76433	0.76774
28.6335	0.82972	0.94434	0.27283	0.79959	0.76009	0.7566
28.7834	0.82653	0.93427	0.27377	0.79291	0.75878	0.75802
28.9333	0.81669	0.93602	0.27419	0.79708	0.76068	0.76584
29.0833	0.82816	0.94584	0.27187	0.79723	0.75816	0.75442
29.2332	0.81726	0.95261	0.2713	0.79763	0.75652	0.75657
29.3831	0.81785	0.94691	0.27241	0.79303	0.76512	0.75053

## Sheet: S3 Fig
S3B Fig					S3C Fig
Time (s)	Normalized intensity				Maximum Recovery
	PolyC	N			PolyC	N
-7.536	1.04582	0.9972			0.6962	0.84708
-5.533	1.01098	0.99873			0.56196	0.83342
-3.533	0.94321	1.00407			0.57701	0.79285
0	0.96407	1.01129			0.6058	0.80542
2.003	1.00473	0.98321			0.64274	0.84816
4.003	0.93046	1.01783			0.58006	0.87117
6.002	0.95433	0.8913			0.57423	0.81929
8.002	0.88741	0.86455			0.59991	0.78512
10.003	0.9652	0.95607			0.66026	0.89578
12.003	0.95408	0.92727			0.63076	0.85231
14.002	1.0312	0.99053			0.66857	0.91119
16.002	0.97391	0.96148			0.66539	0.89011
18.003	1.05286	1.01308			0.67245	0.91884
20.002	0.86165	0.9276			0.66295	0.83012
22.002	0.94399	0.93954			0.62155	0.77505
24.003	0.97556	0.9461			0.78147	0.98267
26.003	0.98525	0.93202			0.77054	1.01813
28.002	0.83544	0.90172			0.79003	1.03837
30.002	0.90177	0.96113			0.73003	0.96777
32.003	0.8736	0.87489			0.75065	0.94622
34.002	0.83789	0.88893			0.51367	0.78751
36.002	0.94115	0.99233			0.47878	0.85393
38.003	0.95021	0.96878			0.52523	0.81028
40.003	1.00953	0.96323			0.45347	0.79913
42.002	0.8987	0.93768			0.64104	0.9482
44.002	0.92404	0.88268			0.5052	0.86487
46.003	0.91591	0.9203			0.72406	0.98425
48.003	0.91342	0.93128			0.54342	0.91383
50.002	1.00982	0.93165			0.56655	0.83076
52.002	0.88383	0.92074			0.50716	0.82805
54.003	0.95982	0.95793			0.61992	0.89731
56.002	0.91286	0.90051			0.50875	0.83834
58.002	0.9252	0.91483			0.47984	0.84682
60.003	0.91376	0.96639			0.40902	0.675
62.003	0.92231	0.88299			0.5663	0.83017
64.002	0.89085	0.87275			0.53361	0.80529
66.002	0.80012	0.86372
68.003	0.87963	0.85296
70.002	0.90748	0.94231
72.002	0.96389	1.02765
74.003	0.96783	0.98462
76.003	0.91363	0.89983
78.002	0.85727	0.92618
80.002	0.99878	1.01928
82.003	0.9527	0.96778
84.003	0.86038	0.93894
86.002	0.87331	0.91859
88.002	0.93092	0.93909
90.003	0.88808	0.90162
92.002	0.82868	0.94596
94.002	0.84294	0.92621
96.003	0.91093	0.94081
98.003	0.87335	0.91386
100.002	0.89285	0.98072
102.002	0.93663	1.02374
104.003	0.8626	0.98237
106.003	0.94992	1.017
108.002	0.93413	0.99692
110.002	0.96275	1.00688
112.003	0.89674	0.95416
114.002	0.85443	0.98013
116.002	0.93204	0.99283
118.003	0.94965	1.0158
120.003	0.93243	0.9764
122.002	0.93433	0.95691
124.002	0.81414	0.87319
126.003	0.87093	0.92393
128.002	0.84403	0.91262
130.002	0.82869	0.95564
132.003	0.89713	0.9629
134.003	0.86143	0.98823
136.002	0.96043	1.04514
138.002	0.97862	1.0879
140.003	0.88967	1.08016
142.003	0.92178	1.05615
144.002	0.89388	1.04978
146.002	1.02245	1.10183
148.003	0.92416	1.04899
150.002	0.87992	1.07957
152.002	1.04999	1.07096
154.003	0.93019	1.02884
156.003	0.88867	1.00102
158.002	0.81614	0.98189
160.002	0.78283	0.8877
162.003	0.87046	1.01348
164.002	0.8542	0.96274
166.002	0.86238	0.98614
168.003	0.8477	0.98984
170.003	0.92777	0.99247
172.002	0.78635	0.95908
174.002	0.85591	1.01323
176.003	0.89015	0.96337
178.003	0.88549	0.95174
180.002	0.77234	0.95832
182.002	0.77636	0.90028
184.003	0.84627	0.97502
186.002	0.80404	0.97853
188.002	0.83547	1.00472
190.003	0.92705	0.98595
192.003	0.88922	0.99418
194.002	0.862	1.0129
196.002	0.78437	0.9223
198.003	0.86041	0.97587
200.003	0.89849	1.0085
202.002	0.78561	0.99834
204.002	0.85991	0.99153
206.003	0.84973	1.00425
208.002	0.88689	0.99595
210.002	0.77624	0.94729
212.003	0.77601	0.93377
214.003	0.81016	0.93461
216.002	0.95274	1.00155
218.002	0.85035	0.95867
220.003	0.81945	0.93696
222.002	0.83092	0.94841
224.002	0.7742	0.90839
226.003	0.79857	0.90448
228.003	0.82931	0.90244
230.002	0.73732	0.88529
232.002	0.74911	0.94662

## Sheet: S4 Fig
S4D Fig
	polyC	polyA	polyU	polyG	polyAU	0-5 kb
Mean	1.2937	1.36738	1.18482	1.85279	2.10195	1.60069
Std Dev	0.616786	0.334848	0.417555	0.653213	0.902082	0.548916
Aspect Ratio	2.046	3.701	1.123	1.198	1.451	1.464
(Individual Droplets)	1.105	3.203	1.715	1.652	3.653	1.615
	1.044	2.972	2.581	2.153	1.736	2.938
	2.831	2.953	1.041	2.744	2.383	2.197
	1.103	2.762	1.035	2.03	1.401	1.034
	1.032	2.748	1.186	1.268	2.193	2.111
	1.147	2.709	1.056	1.076	1.479	2.309
	1.04	2.682	1.351	2.548	1.298	1.344
	1.49	2.628	1.062	1.705	2.52	1.461
	1.034	2.347	1.104	1.218	2.543	1.501
	1.213	2.334	1.074	1.465	3.067	2.535
	1.026	2.33	1.047	1.211	2.009	1.512
	1.081	2.265	1.049	2.25	2.076	2.398
	2.778	2.254	1.178	1.484	1.295	1.58
	1.095	2.121	1.08	1.582	1.747	1.293
	1.011	2.082	1.957	2.595	1.538	1.613
	1.001	2.076	1.092	1.816	3.633	1.26
	1.023	2.011	1.114	3.039	2.418	2.457
	1.047	1.996	1.061	2.252	1.488	1.254
	1.049	1.979	1.092	1.305	1.352	1.327
	1.453	1.966	1.04	1.428	2.832	1.439
	1.025	1.963	1.015	2.158	1.966	1.3
	1.157	1.934	1.049	2.76	1.396	2.42
	1.012	1.919	1.053	1.756	1.525	1.076
	1.278	1.915	1.164	1.54	2.342	1.911
	4.41	1.912	1.062	2.212	1.685	1.466
	1.035	1.908	1.043	1.791	3.791	1.415
	1.041	1.889	1.103	4.258	2.584	1.393
	1.008	1.887	1.104	1.171	4.184	1.639
	1.124	1.883	1.002	1.932	1.501	1.283
	1.051	1.864	1.16	1.529	1.838	1.43
	1.013	1.857	1.092	2.528	1.799	2.126
	1.049	1.852	1.176	1.408	1.361	1.86
	1.127	1.84	1.046	1.266	1.553	1.249
	1.023	1.837	1.001	1.172	1.791	1.804
	1.038	1.835	2.413	2.014	2.569	1.32
	1.034	1.831	1.044	2.005	1.269	1.839
	1.048	1.824	1.074	1.732	2.657	2.988
	1.232	1.803	1.104	1.252	3.521	1.195
	1.086	1.798	1.163	1.691	1.764	3.257
	1.038	1.796	1.085	1.171	1.548	1.509
	1.054	1.779	1.089	1.367	2.093	1.203
	1.111	1.774	1.057	1.311	6.958	1.173
	1.055	1.768	1.109	1.801	1.942	2.229
	1.04	1.766	1.057	2.972	3.881	1.13
	1.099	1.765	1.061	1.168	1.911	3.496
	1.137	1.764	1.049	1.57	1.398	2.08
	1.216	1.759	1.07	3.97	1.639	1.488
	1.153	1.738	1.64	1.18	1.386	1.206
	1.022	1.728	1.834	1.154	3.575	1.438
	1.028	1.726	1.201	2.886	1.325	1.682
	1.169	1.725	1.028	2.982	1.258	1.18
	1.116	1.72	1.032	1.188	2.62	2.071
	1.157	1.718	1.115	1.999	1.719	1.107
	2.496	1.715	1.075	2.217	1.129	1.645
	4.541	1.714	1.085	1.359	2.794	1.033
	1.064	1.714	1.053	2.625	2.581	1.151
	1.265	1.713	1.067	1.32	1.604	1.577
	1.076	1.711	1.116	1.284	1.417	1.297
	1.046	1.709	1.045	2.276	2.246	1.663
	1.1	1.708	2.059	1.215	1.455	1.232
	1.052	1.706	1.035	1.728	3.272	1.145
	1.056	1.705	1.067	4.388	4.158	1.129
	1.034	1.704	1.08	1.442	2.548	1.122
	1.089	1.688	1.107	2.349	1.769	1.176
	1.199	1.685	2.389	1.252	1.87	1.073
	1.082	1.681	1.045	2.673	1.809	1.371
	1.063	1.67	1.059	1.656	1.14	1.553
	1.039	1.662	1.116	3.206	2.879	1.263
	1.112	1.661	1.057	1.283	1.681	1.395
	1.033	1.648	1.382	1.571	3.035	1.484
	1.09	1.632	1.058	1.248	1.695	1.67
	1.169	1.619	1.083	1.297	1.336	2.019
	1.005	1.612	1.138	1.359	1.966	1.91
	1.08	1.611	1.049	3.377	1.943	1.552
	1.016	1.605	1.1	2.556	2.295	3.03
	1.177	1.603	1.081	1.426	1.614	2.176
	1.003	1.603	1.014	1.604	1.482	1.108
	1.053	1.602	1.163	2.203	2.974	1.248
	1.147	1.601	1.031	1.24	1.181	1.413
	1.017	1.601	1.053	1.005	2.645	1.156
	1.032	1.597	1.034	1.363	2.181	1.407
	1.663	1.596	1.092	1.418	2.996	1.422
	1.139	1.591	1.155	2.156	1.803	1.616
	2.244	1.59	1.092	1.456	1.166	1.505
	1.041	1.582	1.341	1.529	1.241	1.247
	1.452	1.581	1.082	3.063	2.442	1.109
	1.16	1.579	1.045	1.158	1.183	1.668
	1.054	1.572	1.015	1.96	1.088	1.145
	1.041	1.566	1.04	1.213	1.417	1.235
	1.119	1.566	1.071	1.795	1.554	1.626
	1.009	1.566	1.089	1.835	1.747	1.32
	1.054	1.561	1.019	2.599	2.359	1.203
	2.151	1.558	1.132	1.504	1.507	1.288
	1.098	1.556	1.977	2.062	1.603	1.537
	1.941	1.553	1.108	1.838	1.895	1.368
	1.01	1.549	2.954	1.455	2.124	2.09
	1.033	1.545	1.173	1.503	2.668	1.428
	1.106	1.541	1.412	1.231	1.874	1.831
	1.17	1.539	3.646	2.842	1.203	1.33
	1.073	1.537	1.051	1.557	2.553	1.44
	1.01	1.535	1.067	1.562	1.987	1.173
	1.035	1.529	1.066	3.499	2.148	1.401
	1.004	1.526	1.04	1.504	1.275	1.117
	1.072	1.526	1.101	1.282	1.861	1.384
	1.026	1.522	1.038	2.254	2.141	3.325
	1.096	1.518	1.195	1.42	1.612	2.813
	1.106	1.513	1.043	1.549	1.499	2.521
	1.043	1.506	1.047	2.982	1.613	1.382
	1.019	1.503	1.08	2.688	1.72	3.121
	1.11	1.501	1.084	1.152	2.634	1.126
	1.216	1.5	1.089	1.953	2.398	1.742
	1.087	1.495	1.077	1.306	3.755	1.199
	2.55	1.494	1.041	1.458	2.847	1.239
	1.053	1.493	1.052	1.3	1.458	1.209
	1.747	1.491	1.048	2.819	5.303	1.277
	1.384	1.486	1.093	2.274	2.057	2.343
	1.042	1.484	1.114	2.963	2.394	2.637
	1.02	1.483	1.193	1.247	2.461	1.346
	1.02	1.481	1.031	1.457	1.376	1.293
	1.094	1.471	1.046	1.701	1.823	1.959
	1.059	1.47	1.054	1.553	1.15	1.308
	1.069	1.461	1.038	1.938	1.24	1.392
	1.039	1.46	1.042	3.631	3.306	1.347
	1.031	1.46	1.074	1.248	5.324	1.121
	1.069	1.457	1.014	1.142	2.724	1.417
	1.132	1.456	1.041	3.203	2.268	1.657
	1.585	1.455	1.162	3.084	1.59	1.835
	1.093	1.453	1.041	1.582	4.189	1.341
	1.81	1.451	1.065	1.224	1.253	1.697
	2.233	1.45	1.013	2.261	2.262	1.304
	1.204	1.444	1.099	2.055	1.437	1.742
	1.019	1.444	1.06	1.93	3.144	1.577
	2.225	1.441	1.097	1.359	1.53	1.606
	1.041	1.441	1.031	2.551	1.183	1.585
	1.022	1.434	1.068	1.316	1.513	1.341
	1.349	1.432	1.056	1.067	1.898	1.309
	5.376	1.431	1.026	1.738	1.33	2.269
	1.057	1.43	1.064	2.068	4.023	1.398
	1.052	1.43	1.053	1.659	2.28	1.937
	1.061	1.429	1.1	2.11	2.848	1.298
	1.024	1.429	1.116	1.611	2.258	1.057
	2.384	1.428	1.03	1.325	1.193	1.515
	1.07	1.426	1.025	1.782	1.369	1.594
	1.158	1.42	1.07	1.456	1.773	1.682
	1.225	1.413	1.018	1.079	1.338	1.391
	1.292	1.409	1.094	1.76	2.021	2.119
	1.083	1.406	2.122	1.282	1.317	2.341
	2.833	1.405	1.023	1.904	1.533	1.134
	1.083	1.404	1.102	2.019	1.693	1.543
	1.047	1.402	1.025	2.393	2.244	1.542
	1.04	1.402	1.22	1.624	1.478	1.351
	1.108	1.399	1.052	1.906	2.887	1.224
	1.389	1.397	1.046	1.433	1.276	1.138
	1.052	1.397	1.031	1.76	1.32	1.201
	1.148	1.393	1.012	1.522	2.404	1.651
	1.023	1.391	1.056	2.558	1.261	1.27
	1.19	1.391	1.107	1.18	1.515	2.659
	1.023	1.39	1.029	1.494	1.804	1.129
	1.122	1.388	1.066	1.241	2.004	1.765
	1.015	1.386	1.09	1.734	3.289	2.166
	1.09	1.384	1.037	1.697		1.126
	1.084	1.377	1.102	1.889		1.108
	1.003	1.376	1.14	1.785		1.446
	1.045	1.375	1.087	3.197		2.337
	1.019	1.373	2.238	1.507		1.331
	1.044	1.369	1.039	2.658		1.591
	1.114	1.365	1.035	1.725		1.26
	1.053	1.365	1.064	2.078		1.261
	1.023	1.364	1.189	2.267		1.2
	1.033	1.363	1.218	2.044		1.475
	1.078	1.362	1.012	2.134		1.131
	1.371	1.361	1.008	1.507		2.151
	1.033	1.36	1.027	1.473		1.177
	1.019	1.36	1.095	1.829		1.369
	1.304	1.36	1.067	1.383		1.666
	1.024	1.354	1.07	1.959		1.234
	1.017	1.352	1.021	1.152		1.765
	1.309	1.348	1.103	1.903		1.825
	1.069	1.348	1.126	1.412		1.088
	2.277	1.342	1.075	2.683		1.824
	1.893	1.342	1.064	1.73		2.539
	3.839	1.341	1.041	1.077		1.324
	3.174	1.34	1.057	1.567		1.153
	1.023	1.339	1.047	1.778		2.607
	1.013	1.337	1.02	1.597		1.523
	1.024	1.336	1.012	1.307		1.279
	1.143	1.332	1.086	1.618		1.244
	1.036	1.33	1.016	3.252		1.37
	1.168	1.329	1.088	1.796		1.211
	1.025	1.328	1.503	1.347		1.111
	1.037	1.327	3.732	1.626		1.171
	1.069	1.327	2.686	1.631		1.156
	1.039	1.327	1.071	1.177		1.157
	1.048	1.326	2.432	1.339		1.316
	1.029	1.326	2.934	2.684		2.689
	1.046	1.325	1.196	2.159		1.136
	1.123	1.32	1.05	1.447		1.858
	1.007	1.319	1.041	1.142		1.276
	1.788	1.317	1.171	2.058		1.155
	1.074	1.315	1.204	3.42		2.107
	1.155	1.313	1.013	1.589		1.569
	1.026	1.309	1.065	1.331		1.107
	1.07	1.308	1.076	2.729		1.635
	1.007	1.308	1.018	2.725		1.353
	1.57	1.306	1.026	1.328		2.043
	1.116	1.306	1.022	1.487		1.715
	2.351	1.305	1.022	1.23		1.488
	1.042	1.3	1.087	1.228		1.223
	1.036	1.3	1.106	2.521		1.299
	1.026	1.297	1.137	3.058		1.837
	1.01	1.297	1.058	2.059		4.982
	1.233	1.296	1.028	2.384		1.63
	1.344	1.295	1.086	1.676		1.518
	1.015	1.295	1.063	1.481		1.372
	1.024	1.294	1.026	1.582		1.215
	3.325	1.293	1.081			2.061
	1.026	1.289	1.164			1.796
	1.014	1.287	1.064			1.266
	1.065	1.287	1.04			1.631
	1.032	1.287	1.037			1.238
	1.022	1.285	1.032			1.918
	1.043	1.283	1.193			1.281
	2.38	1.28	1.038			2.041
	1.173	1.28	2.317			1.49
	1.489	1.279	1.021			1.293
	2.239	1.277	1.094			1.083
	3.071	1.276	1.049			1.756
	2.649	1.276	1.031			1.202
		1.274	1.079			1.485
		1.274	1.056			2.071
		1.273	1.037			1.205
		1.273	1.032			2.595
		1.272	1.031			2.422
		1.272	1.033			1.881
		1.271	1.052			1.501
		1.268	1.035			1.421
		1.268	1.02			1.148
		1.268	1.154			1.355
		1.267	1.07			1.53
		1.267	1.062			1.41
		1.267	1.135			1.518
		1.264	1.096			1.535
		1.264	1.181			1.196
		1.263	1.07			2.326
		1.263	1.166			3.105
		1.263	1.038			1.165
		1.263	2.114			1.154
		1.263	1.09			3.041
		1.26	1.146			2.24
		1.26	1.094			1.898
		1.26	1.029			1.764
		1.259	1.05			1.24
		1.257	1.041			2.868
		1.257	1.044			1.55
		1.257	1.234			1.81
		1.255	1.127			1.546
		1.25	1.005			1.286
		1.249	1.149			3.683
		1.248	1.027			3.092
		1.248	1.017			1.805
		1.246	1.049			1.214
		1.246	1.343			1.224
		1.246	1.201			1.231
		1.245	1.09			2.357
		1.245	1.104			2.196
		1.245	1.058			1.305
		1.245	1.029			1.311
		1.244	1.087			1.06
		1.244	1.107			1.076
		1.243	1.076			1.222
		1.241	1.025			1.268
		1.24	1.071			1.344
		1.238	1.038			2.915
		1.238	1.087			1.233
		1.237	1.281			1.48
		1.236	1.036			1.096
		1.236	1.091			1.236
		1.236	1.053			1.385
		1.235	2.279			1.336
		1.233	1.019			1.264
		1.233	1.067			2.098
		1.233	1.39			1.929
		1.231	1.044			1.636
		1.23	1.12			1.413
		1.23	1.027			1.278
		1.228	1.074			1.648
		1.225	1.129			2.124
		1.223	1.012			1.286
		1.222	1.092			1.217
		1.222	1.119			1.235
		1.22	1.124			2.053
		1.219	1.063			1.296
		1.216	2.64			1.868
		1.216	3.633			1.854
		1.216	2.733			1.884
		1.215	1.454			1.334
		1.213	1.585			1.23
		1.212	1.037			1.134
		1.212	1.061			1.617
		1.211	1.05			1.428
		1.21	1.037			1.32
		1.21	1.156			1.113
		1.209	1.109			1.289
		1.208	1.035			2.275
		1.205	1.073			2.466
		1.204	1.004			2.623
		1.203	1.054			2.2
		1.201	1.088			3.336
		1.199	1.098			2.05
		1.199	2.195			1.89
		1.199	1.088			1.565
		1.198	1.764			1.46
		1.197	1.061			1.162
		1.195	1.055			1.064
		1.194	1.032			1.302
		1.193	1.08			1.505
		1.189	1.102			1.298
		1.189	1.048			1.391
		1.188	1.174			1.616
		1.187	1.018			1.263
		1.186	1.115			1.305
		1.186	3.547			1.078
		1.185	1.121			1.116
		1.184	1.06			1.116
		1.184	1.041			2.066
		1.183	1.043			1.773
		1.181	1.032			1.097
		1.181	1.055			1.416
		1.181	1.109			5.166
		1.18	1.132			1.971
		1.178	1.005			1.524
		1.178	1.114			1.793
		1.177	1.104			1.937
		1.176	1.126			1.3
		1.176	1.043			1.248
		1.175	1.211			1.23
		1.175	1.067			1.251
		1.175	1.789			1.726
		1.174	1.053			1.11
		1.173	1.038			1.966
		1.172	1.065			2.162
		1.171	1.076			1.37
		1.168	1.026			1.511
		1.167	1.091			1.148
		1.166	1.05			1.07
		1.166	1.117			1.156
		1.164	1.027			1.228
		1.164	1.09			1.385
		1.162	1.082			1.263
		1.162	1.025			1.447
		1.159	1.06			1.451
		1.159	1.054			1.107
		1.159	1.019			1.339
		1.159	1.078			1.685
		1.156	1.042			1.977
		1.156	1.02			1.766
		1.151	1.04			1.948
		1.151	1.109			1.14
		1.15	1.042			1.052
		1.15	1.08			1.379
		1.149	1.023			1.504
		1.149	1.034			1.49
		1.149	1.051			1.358
		1.148	1.138			2.085
		1.147	1.094			1.107
		1.147	1.017			1.126
		1.145	1.014			1.395
		1.143	1.863			1.366
		1.142	2.563			1.407
		1.142	1.033			2.422
		1.141	1.056			1.856
		1.141	1.04			1.348
		1.14	1.062			1.051
		1.138	1.047			1.129
		1.138	1.093			1.409
		1.137	1.184			1.401
		1.137	1.018			2.004
		1.137	1.036			3.002
		1.137	5.272			2.4
		1.136	1.061			1.573
		1.136	1.118			1.021
		1.135	1.096			1.632
		1.129	1.099			2.131
		1.129	1.066			1.244
		1.128	1.159			1.828
		1.128	1.118			2.452
		1.127	1.231			1.689
		1.127	2.165			1.266
		1.126	1.618			1.368
		1.125	1.094			1.464
		1.124	1.364			1.182
		1.124	1.098			1.55
		1.124	1.031			1.867
		1.121	1.035			1.369
		1.12	2.117			1.34
		1.12	1.023			1.114
		1.119	1.06			1.146
		1.115	1.079			1.586
		1.113	1.135			1.504
		1.113	1.035			1.352
		1.108	1.072			1.715
		1.107	1.086			1.042
		1.106	1.104			1.036
		1.105	1.048			1.095
		1.104	1.022			1.647
		1.104	1.034			1.723
		1.104	1.022			1.14
		1.102	1.049			1.636
		1.102	1.081			1.382
		1.101	1.015			1.184
		1.098	1.027			1.308
		1.098	1.05			1.091
		1.098	1.263			1.297
		1.095	1.052			1.173
		1.094	2.959			1.284
		1.094	1.02			1.212
		1.093	1.056			1.346
		1.092	1.033			1.321
		1.091	1.033			1.116
		1.089	1			1.11
		1.089	1.031			3.1
		1.086	1.036			1.079
		1.084	1.029			1.443
		1.083	1.064			1.052
		1.083	1.057			1.08
		1.082	1.071			1.484
		1.081	1.142			1.707
		1.081	1.312			1.822
		1.08	1.13			1.262
		1.08	1.023			3.266
		1.078	1.054			1.626
		1.077	1.026			1.945
		1.076	1.025			2.327
		1.076	1.07			1.4
		1.076	1.043			1.653
		1.075	1.852			1.788
		1.072	1.036			1.657
		1.071	1.134			1.767
		1.071	1.047			1.103
		1.07	1.104			1.181
		1.07	1.023			1.207
		1.069	1.05			1.842
		1.067	1.09			1.584
		1.067	1.052			1.189
		1.067	1.053			2.257
		1.065	1.058			1.885
		1.065	1.044			1.939
		1.065	1.049			1.481
		1.064	1.129			1.747
		1.064	1.07			1.494
		1.064	1.058			1.631
		1.06	1.119			1.586
		1.06	1.019			1.147
		1.06	1.009			1.736
		1.06	1.083			1.027
		1.057	1.05			1.352
		1.052	1.056			2.108
		1.052	1.039			1.837
		1.051	1.068			1.098
		1.05	1.151			1.122
		1.05	1.043			1.48
		1.049	1.057			1.228
		1.049	1.014			1.064
		1.048	1.031			2.152
		1.047	1.09			1.16
		1.042	1.088			1.246
		1.041	2.43			1.756
		1.036	1.062			1.209
		1.032	1.035			3.669
		1.031	1.056			1.742
		1.029	1.067			1.208
		1.027	1.092			2.335
		1.027	1.02			1.3
		1.023	1.085			3.13
		1.006	1.127			1.477
		1.005	1.07			1.296
		1	1.061			1.69
			1.093			1.232
			1.044			1.367
			2.253			2.75
			1.072			1.315
			1.287			1.667
			1.102			1.087
			1.073			1.497
			1.022			3.058
			1.064			2.683
			1.048			1.45
			1.062
			1.053
			1.043
			1.045
			1.123
			1.455
			1.076
			1.124
			1.063
			2.906
			2.352
			1.83
			1.105
			2.424
			1.113
			1.019
			1.648
			1.138
			1.109
			1.076
			1.027
			2.05
			1.056
			1.037
			1.054
			1.061
			1.263
			1.159
			1.194
			1.145
			1.043
			1.02
			1.017
			1.054
			1.021
			1.083
			1.101
			1.151
			1.052
			1.05
			1.009
			1.108
			1.091
			1.056
			1.04
			1.014
			1.022
			1.056
			1.001
			1.08
			1.047
			1.047
			1.063
			1.209
			1.028
			1.095
			1.036
			1.029
			1.061
			1.149
			1.063
			1.062
			1.152
			1.018
			1.114
			1.099
			1.055
			1.093
			1.081
			1.166
			1.076
			1.07
			1.071
			1.551
			1.087
			1.018
			1.264
			1.143
			1.005
			1.048
			1.059
			1.085
			1.06
			1.145
			1.853
			1.081
			1.054
			1.237
			1.047
			1.093
			1.092
			1.081
			1.041
			1.137
			1.045
			1.083
			1.096
			1.061
			1.033
			1.02
			1.021
			1.036
			1.052
			1.639
			1.054
			1.118
			1.02
			1.046
			1.133
			1.034
			1.077
			1.222
			1.095
			1.092
			1.024
			1.039
			1.092
			1.035
			1.523
			2.345
			2.253
			2.214
			3.124
			1.579
			1.055
			1.03
			1.164
			1.071
			1.117
			1.251
			1.042
			1.023
			1.035
			1.062
			1.09
			1.164
			1.037
			1.034
			1.064
			1.115
			1.076
			1.025
			1.092
			1.071
			1.13
			1.078
			1.038
			1.127
			1.127
			1.042
			1.034
			1.02
			1.066
			1.014
			1.077
			1.007
			1.03
			1.041
			1.121
			1.054
			1.032
			1.074
			1.054
			1.059
			1.051
			1.115
			1.112
			1.046
			1.015
			1.029
			1.043
			1.568
			1.05
			1.05
			1.031
			1.122
			1.028
			1.061
			1.071
			1.072
			1.034
			1.106
			1.065
			1.012
			1.053
			1.039
			1.02
			1.073
			1.023
			1.01
			1.1
			1.068
			1.068
			3.981
			1.072
			1.035
			1.053
			1.074
			1.034
			1.007
			1.033
			1.151
			1.088
			1.086
			1.066
			1.187
			1.052
			1.083
			1.041
			1.078
			1.149
			1.061
			1.098
			1.527
			1.013
			1.135
			1.117
			1.137
			1.092
			1.054
			2.997
			2.288
			2.47
			1.151
			2.093
			1.843
			1.175
			1.041
			1.082
			1.022
			1.016
			1.025
			1.126
			1.039
			1.137
			1.105
			1.111
			1.067
			1.094
			1.085
			1.06
			1.092
			1.08
			1.02
			1.072
			1.075
			1.1
			1.036
			1.024
			1.049
			1.06
			1.069
			2.58
			1.182
			1.04
			1.059
			1.083
			1.059
			1.088
			1.059
			1.157
			1.136
			1.014
			1.079
			1.055
			1.026
			1.001
			1.083
			1.125
			1.084
			1.218
			1.165
			1.175
			1.043
			1.127
			1.011
			1.044
			1.017
			1.04
			1.023
			1.066
			1.046
			1.144
			1.058
			1.047
			1.116
			1.143
			1.028
			1.003
			1.028
			1.047
			1.065
			1.09
			1.209
			1.06
			1.037
			1.187
			1.041
			1.113
			1.093
			1.098
			1.074
			1.157
			1.156
			1.029
			1.148
			1.027
			1.139
			1.066
			1.159
			1.025
			1.094
			1.071
			1.054
			1.044
			1.167
			1.059
			1.061
			1.071
			2.507
			1.1
			1.035
			1.087
			1.066
			1.007
			1.067
			1.073
			1.081
			1.085
			1.02
			1.077
			1.183
			1.139
			1.069
			1.04
			1.042
			2.961
			1.169
			1.018
			1.082
			3.042
			1.076
			3.633
			1.693
			1.034
			1.074
			1.041
			1.224
			1.071
			1.041
			1.095
			1.066
			1.079
			1.263
			1.087
			1.151
			1.173
			1.077
			1.059
			1.025
			1.247
			1.333
			1.03
			1.064
			3.005
			1.079
			1.13
			1.087
			1.122
			1.666
			1.104
			1.662
			1.066
			1.053
			1.124
			1.125
			1.039
			1.046
			1.061
			1.171
			1.002
			1.028
			1.031
			1.102
			1.066
			1.168
			1.027
			1.099
			1.029
			1.072
			1.061
			1.047
			1.106
			1.085
			1.116
			1.058
			1.057
			1.064
			1.128
			1.029
			1.063
			1.099
			1.065
			1.113
			1.419
			1.082
			1.047
			1.105
			1.082
			1.038
			1.054
			1.085
			1.143
			1.022
			1.057
			1.063
			1.055
			1.095
			1.251
			1.037
			1.033
			1.043
			1.129
			1.131
			1.197
			1.247
			1.015
			1.074
			1.034
			1.106
			1.06
			1.086
			1.099
			1.046
			1.015
			1.931
			1.105
			1.286
			2.411
			1.137
			1.033
			1.007
			1.095
			1.07
			1.055
			1.014
			1.103
			1.13
			1.055
			1.069
			1.087
			1.101
			1.151
			1.118
			1.044
			1.084
			1.046
			1.068
			1.55
			1.007
			1.101
			1.087
			1.037
			1.039
			1.114
			1.26
			1
			1.159
			1.074
			1.02
			1.113
			1.268
			1.032
			1.039
			1.024
			1.029
			1.012
			1.27
			1.074
			1.023
			1.76
			1.139
			1.056
			1.042
			1.062
			1.025
			1.035
			1.008
			1.106
			1.063
			1.145
			1.128
			1.027
			1.065
			1.047
			1.097
			1.041
			2.527
			1.009
			1.044
			1.023
			1.027
			1.101
			1.021
			1.07
			1.074
			1.184
			1.053
			2.362
			1.288
			1.025
			1.073
			1.045
			1.383
			1.028
			1.136
			1.087
			1.016
			1.041
			1.159
			1.215
			1.07
			1.071
			1.127
			1.058
			4.535
			1.186
			1.091
			1.018
			1.077
			1.023
			2.508
			1.043
			1.074
			1.078
			1.019
			1.054
			1.078
			1.218
			1.039
			1.033
			1.058
			1.111
			1.043
			1.175
			2.079
			1.944
			3.823
			3.827

## Sheet: S6 Fig
S6B Fig
Time (s)	Normalized intensity
	0-5 kb	N
-72.76	1.00495	0.98675
-62.76	0.9933	0.99906
-52.76	1.00175	1.01419
0	1.00976	0.98851
10	1.04653	1.04082
20	0.99427	0.97741
30	1.02343	1.05844
40	0.99366	1.05019
50	1.02623	1.03187
60	1.03269	1.04195
70	1.0175	1.03518
80	0.99373	1.00111
90	1.04141	0.92198
100	1.00267	0.9987
110	0.99781	0.99358
120	1.04358	0.95069
130	1.02394	1.06756
140	0.96204	1.0111
150	1.00387	0.98254
160	1.04664	0.9955
170	1.01623	1.02705
180	1.05333	0.99148
190	0.98214	0.9994
200	1.01591	1.01091
210	1.02141	0.9933
220	1.06284	1.02584
230	1.01104	1.0036
240	0.98975	0.97173
250	0.98652	1.00129
260	0.97199	0.95811
270	1.00404	1.02803
280	1.00107	1.00938
290	1.0631	0.99654
300	1.02747	0.95849
310	0.97567	1.05399
320	0.9551	1.00278
330	1.04842	0.97951
340	1.03148	0.95476
350	0.984	1.03148
360	0.96941	0.98101
370	0.98081	0.94679
380	1.00473	0.98647
390	0.95832	1.02024
400	0.96308	0.99002
410	0.9904	0.95237
420	0.9703	1.0118
430	1.01447	1.02861
440	0.94667	0.91654
450	0.99586	0.97542
460	0.97406	0.96401

## Sheet: S9 Fig
S9B Fig																																														S9D Fig
	Droplet Volume (µm2 per µm3)
	18 µM WT N									18 µM ΔPLD									18 µM ΔSR									18 µM ΔR1									18 µM ΔR2										50 ng/µL polyC
[PolyC] (ng/µL):	5000	1000	500	200	50	5	0.5		[PolyC] (ng/µL):	5000	1000	500	200	50	5	0.5		[PolyC] (ng/µL):	5000	1000	500	200	50	5	0.5		[PolyC] (ng/µL):	5000	1000	500	200	50	5	0.5		[PolyC] (ng/µL):	5000	1000	500	200	50	5	0.5			[ΔPLD] (µM):	53.8	26.9	13.5
Images 1-20	0	0	0.0581227	0.101133	0.0325221	0	0.000260925		Images 1-20	0	0	0.0872899	0.0939513	0.000672333	0	0		Images 1-20	0	0.136641	0.211133	0.166423	0.0450796	0	0		Images 1-20	0	0	0.0796014	0.13988	0.0672443	0.0123653	0		Images 1-20	0	0	0	0	0	0	0			Images 1-20	0	0.0024848	0.00369653
	0	0	0.0537731	0.0773483	0.0319578	0.0018603	0.000210598			0	0	0.0879099	0.109606	0	0	0			0	0.124369	0.205496	0.158897	0.042154	0	0			0	0	0.0861933	0.137731	0.0783917	0.008426	0			0	0	0	0	0	0	0				0	0.00291663	0.00480317
	0	0	0.0506134	0.119923	0.0302595	0.00146623	0.000207842			0	0	0.0896237	0.0905507	0.00162231	0	0			0	0.0971262	0.327554	0.201836	0.0492436	0.000334912	0			0	0.0113744	0.091326	0.141244	0.0690904	0.00952729	0			0	0	0	0	0	0	0				0	0.00212234	0.00431956
	0	0	0.0334374	0.0952023	0.0305453	0	0.000304431			0	0	0.0863367	0.100709	0.00276633	0	0			0	0.0832621	0.245532	0.185647	0.0447709	0.000417968	0			0	0	0.0783493	0.136871	0.0787397	0.00869403	0			0	0	0	0	0	0	0				0	0.00288259	0.00723326
	0	0	0.0565582	0.0994308	0.030766	0	0.000227795			0	0	0.0779431	0.0832397	0	0	0			0	0.104015	0.225295	0.211691	0.0496671	0	0			0	0	0.0994995	0.148582	0.0537394	0.0110452	0			0	0	0	0	0	0	0				0	0.00329297	0.00575376
	0	0	0.0446225	0.0917996	0.0241982	0.000567909	0.000208546			0	0	0.073754	0.0854353	0	0	0			0	0.0914675	0.332519	0.164257	0.0529099	0	0			0	0.0146964	0.0932708	0.144226	0.0819969	0.00508492	0			0	0	0	0	0	0	0				0	0.00199327	0.00837496
	0	0	0.0535848	0.0861536	0.0280138	0.00114288	0.000317465			0	0	0.078598	0.0971992	0	0	0			0	0.0901202	0.258902	0.164694	0.0346371	0	0			0	0.0147993	0.105507	0.126175	0.0649595	0.0118731	0			0	0	0	0	0	0	0				0	0.00158413	0.0056647
	0	0	0.0603945	0.0868699	0.025497	0.00109941	0.000204853			0	0	0.0937396	0.0888527	0	0	0			0	0.093557	0.214445	0.173608	0.049442	0	0			0	0	0.0745955	0.11152	0.079919	0.0119647	0			0	0	0	0	0	0	0				0	0.00323668	0.00664379
	0	0	0.0479618	0.0921881	0.0303628	0	0.000202933			0	0	0.0695426	0.0813468	0.000991186	0	0			0	0.0726612	0.20131	0.178373	0.0455424	0	0			0	0.0212602	0.0778776	0.134435	0.0702791	0.00748479	0			0	0	0	0	0	0	0				0	0.00387577	0.0083266
	0	0	0.0261332	0.107367	0.0311124	0.00127983	0.000232029			0	0	0.0782849	0.0880019	0.00280112	0	0			0	0.0671528	0.252379	0.166723	0.0509019	0	0			0	0	0.0951085	0.121988	0.0823308	0.00484348	0			0	0	0	0	0	0	0				0	0.00339158	0.00698205
	0	0.0649039	0.108173	0.269268	0.147819	0	0			0	0	0.126378	0.123325	0.0207344	0	0			0	0	0.286357	0.218322	0.0686923	0	0			0	0.0307903	0.19981	0.275587	0.0892527	0.00652931	0			0	0	0	0	0	0	0				0	0	0.000557512
	0	0.0785514	0.143442	0.288154	0.178328	0	0			0	0	0.138393	0.149484	0.0103618	0	0			0	0	0.347159	0.250094	0.0730047	0	0			0	0.0233331	0.20362	0.22023	0.0833913	0.00575456	0.000583569			0	0	0	0	0	0	0				0	0	0.00205727
	0	0.0798341	0.100843	0.205196	0.148648	0	0			0	0	0.12045	0.159349	0.0121863	0	0			0	0	0.323319	0.229194	0.0658547	0	0			0	0.00884004	0.222423	0.234244	0.07614	0.00295509	0.000303703			0	0	0	0	0	0	0				0	0	0.000632303
	0	0.0494658	0.117481	0.177102	0.170948	0	0			0	0	0.134954	0.120116	0.0112691	0	0			0	0	0.308716	0.151299	0.0649778	0	0			0	0	0.171792	0.221162	0.0951724	0.005679	0			0	0	0	0	0	0	0				0	0	0.00152316
	0	0.0546522	0.12069	0.18763	0.171196	0	0			0	0	0.140523	0.175724	0.0128071	0	0			0	0	0.30594	0.177931	0.0611884	0	0			0	0	0.195462	0.210283	0.0926569	0	0			0	0	0	0	0	0	0				0	0	0.00159989
	0	0.0478172	0.0870956	0.20683	0.156056	0	0			0	0	0.116944	0.135172	0.00994979	0	0			0	0	0.29469	0.230989	0.0882854	0	0			0	0.00718163	0.197069	0.178311	0.104492	0	0			0	0	0	0	0	0	0				0	0	0.00137752
	0	0.0433238	0.0812322	0.212983	0.185343	0	0			0	0	0.118976	0.136549	0.0132051	0	0			0	0	0.34249	0.196795	0.0842771	0	0			0	0	0.141872	0.23335	0.0775425	0	0.000273831			0	0	0	0	0	0	0				0	0	0
	0	0.0551744	0.110349	0.198468	0.143782	0	0			0	0	0.105167	0.136003	0.0188342	0	0			0	0	0.38208	0.209985	0.0862743	0	0			0	0	0.186875	0.242351	0.116494	0.00466356	0			0	0	0	0	0	0	0				0	0	0.000982954
	0	0.0293408	0.0467279	0.207253	0.149692	0	0			0	0	0.131231	0.148027	0.0104705	0	0			0	0	0.293208	0.19239	0.0904627	0	0			0	0.0342325	0.189754	0.217649	0.0951976	0	0			0	0	0	0	0	0	0				0	0	0.00179107
	0	0.0188492	0.0345569	0.241668	0.189473	0	0			0	0	0.120988	0.173739	0.0176377	0	0			0	0	0.369389	0.23454	0.0781216	0	0			0	0	0.197124	0.205744	0.10352	0.00463994	0.000370747			0	0	0	0	0	0	0				0	0	0
Mean	0	0.0260956	0.0717896	0.157598	0.096826	0.000370828	0.000118871		Mean	0	0	0.103851	0.118819	0.00731545	0	0		Mean	0	0.0480186	0.286396	0.193184	0.0612744	3.7644e-05	0		Mean	0	0.00832539	0.139356	0.179078	0.0830275	0.00607652	7.65925e-05		Mean	0	0	0	0	0	0	0			Mean	0	0.00138904	0.003616
Std dev	0	0.0291498	0.0332564	0.0668282	0.0682804	0.000605626	0.00012224		Std dev	0	0	0.0233655	0.03043	0.00698163	0	0		Std dev	0	0.0501188	0.0552286	0.0282019	0.0168836	0.000113693	0		Std dev	0	0.0110095	0.0536526	0.0485605	0.0147422	0.0040202	0.000162465		Std dev	0	0	0	0	0	0	0			Std dev	0	0.00147025	0.00282537
[truncated: 17 more columns]

## Sheet: S10 Fig
S10B Fig															S10D Fig
	Untreated							Dephosphorylated								Untreated							Dephosphorylated
[ΔSR] (µM):	15.9	7.9	4	2	1		[ΔSR] (µM):	15.9	7.9	4	2	1			[ΔR1] (µM):	18	9	4.5	2.3	1.1		[ΔR1] (µM):	18	9	4.5	2.3	1.1
Images 1-20	0.0570321	0.0521189	0.0080424	0	0		Images 1-20	0.116801	0.0822675	0.0542524	0	0			Images 1-20	0.0525893	0.0510673	0	0	0		Images 1-20	0.106642	0.0908567	0.0572821	0.00234341	0
	0.0542476	0.0513043	0.00956651	0	0			0.0930745	0.05617	0.0503903	0	0				0.0351864	0.0384049	0	0	0			0.107027	0.0917833	0.0404578	0.00339948	0
	0.0446678	0.0508939	0.00879864	0	0			0.0969899	0.0767324	0.0551456	0	0				0.0759344	0.0479986	0	0	0			0.0931051	0.0862115	0.0659475	0.00447111	0
	0.0612675	0.0547207	0.00614165	0	0			0.0947731	0.0768614	0.0559594	0	0				0.0760129	0.0276342	0	0	0			0.118006	0.0853796	0.0539338	0.00400883	0
	0.0637602	0.0536795	0.00630648	0	0			0.12247	0.0833959	0.0522314	0	0				0.0435078	0.0454162	0	0	0			0.112802	0.0839636	0.0450273	0.002291	0
	0.0578239	0.0580219	0.00887321	0	0			0.107018	0.0634003	0.0439115	0	0				0.064321	0.0489082	0	0	0			0.110408	0.104587	0.0751772	0.0024489	0
	0.0461348	0.052672	0.00900963	0	0			0.121231	0.0656525	0.0489919	0	0				0.0815653	0.0355981	0	0	0			0.0873723	0.101558	0.0510607	0.00303591	0
	0.0587328	0.0426755	0.0078791	0	0			0.0930637	0.0771299	0.0442676	0	0				0.0555	0.0321438	0	0	0			0.105812	0.0912631	0.0557384	0.0028599	0
	0.0620412	0.0530086	0.00545747	0	0			0.0957546	0.0691768	0.0531771	0	0				0.0778072	0.0359353	0	0	0			0.0952897	0.0993205	0.0580589	0.00293022	0
	0.0462909	0.0483995	0.00595324	0	0			0.102837	0.0616704	0.0413417	0	0				0.0543456	0.0295248	0	0	0			0.0744442	0.101272	0.053181	0.00346975	0
	0.0803025	0.073902	0.0168766	0	0			0.11751	0.081283	0.0346504	0	0				0.0893592	0.0572669	0.000609141	0	0			0.128383	0.0811893	0.0538023	0.00109607	0
	0.0774195	0.0622839	0.0148492	0	0			0.131075	0.0741448	0.0310558	0	0				0.0758774	0.0551782	0	0	0			0.109207	0.0739485	0.0617956	0.00110805	0
	0.087632	0.0569951	0.0134614	0	0			0.124239	0.0840785	0.0318564	0	0				0.0852877	0.0286342	0.000723577	0	0			0.123074	0.0684444	0.0620596	0.000849771	0
	0.109636	0.0623193	0.0118958	0	0			0.118646	0.0782309	0.0284264	0	0				0.0948365	0.0518136	0.000686874	0	0			0.120528	0.0818469	0.0557027	0.00102112	0
	0.0986876	0.066558	0.0141104	0	0			0.120898	0.0921346	0.0364067	0	0				0.110288	0.0475068	0.000841131	0	0			0.137907	0.0835555	0.0589892	0.0019531	0
	0.101575	0.0668514	0.0118761	0	0			0.108299	0.0733623	0.0400188	0	0				0.0938042	0.0456671	0.000393865	0	0			0.113598	0.0774312	0.0574377	0.00122442	0
	0.0922278	0.0697927	0.0103585	0	0			0.11314	0.0675641	0.0345685	0	0				0.114067	0.0569906	0.000605908	0	0			0.132125	0.0760042	0.0703087	0.00131392	0
	0.0782827	0.0507812	0.00917625	0	0			0.137996	0.0702158	0.0365628	0	0				0.0949149	0.0433826	0.000560669	0	0			0.12276	0.0752963	0.0726558	0.00213563	0
	0.0940876	0.0632052	0.00817497	0	0			0.118432	0.0637602	0.040939	0	0				0.0803123	0.058478	0.00131495	0	0			0.119109	0.0905454	0.0696073	0.00170565	0
	0.079995	0.0544299	0.0102498	0	0			0.118531	0.0713316	0.0447846	0	0				0.0804732	0.0555214	0.000672804	0	0			0.108038	0.088451	0.0700816	0.00190012	0
Mean	0.0725922	0.0572307	0.00985287	0	0		Mean	0.112639	0.0734281	0.0429469	0	0			Mean	0.0767995	0.0446535	0.000337311	0	0		Mean	0.111282	0.0866454	0.0594153	0.00227832	0
Std dev	0.0195127	0.00775019	0.00306848	0	0		Std dev	0.0127739	0.00871865	0.0085082	0	0			Std dev	0.02034	0.00998263	0.000392728	0	0		Std dev	0.0150104	0.00973025	0.00891571	0.00102168	0

[truncated: 5 more sheets: S11 Fig, S12 Fig, S13 Fig, S14 Fig, S15 Fig]
